# Supplementary material for: Genomic Aberrations of Antisense Gene Transcripts in Head and Neck Cancer
Source: Cells. 2025 Dec 19;15(1):9. doi: 10.3390/cells15010009 (PMC12785090; doi:10.3390/cells15010009)
Supplement: Supplementary file 1 [file cells-15-00009-s001.zip]

Archive with 1 entries (1 files):
- cells-3994205-supplementary.xlsx
