# Supplementary material for: Genomic Aberrations of Antisense Gene Transcripts in Head and Neck Cancer
Source: Cells. 2025 Dec 19;15(1):9. doi: 10.3390/cells15010009 (PMC12785090; doi:10.3390/cells15010009)
Supplement: Supplementary file 1 [file cells-15-00009-s001.zip › cells-3994205-supplementary.xlsx]

## Sheet: Supplementary Table 1
Supplementary Table S1. All annotated antisense genes approved by the HUGO Gene Nomenclature Committee (https://www.genenames.org/).
Type	Symbol	Name	ID	URL	Locus type	Status
gene	RNASE11-AS1	RNASE11 and RNASE12 antisense RNA 1	HGNC:27381	https://www.genenames.org/data/gene-symbol-report/#!/hgnc_id/HGNC:27381	RNA, long non-coding	Approved
gene	RNASEH2B-AS1	RNASEH2B antisense RNA 1	HGNC:39967	https://www.genenames.org/data/gene-symbol-report/#!/hgnc_id/HGNC:39967	RNA, long non-coding	Approved
gene	CYP4A22-AS1	CYP4A22 antisense RNA 1	HGNC:43715	https://www.genenames.org/data/gene-symbol-report/#!/hgnc_id/HGNC:43715	RNA, long non-coding	Approved
gene	CBR3-AS1	CBR3 antisense RNA 1	HGNC:43664	https://www.genenames.org/data/gene-symbol-report/#!/hgnc_id/HGNC:43664	RNA, long non-coding	Approved
gene	NRP2-AS1	NRP2 antisense RNA 1	HGNC:40415	https://www.genenames.org/data/gene-symbol-report/#!/hgnc_id/HGNC:40415	RNA, long non-coding	Approved
gene	FAM13A-AS1	FAM13A antisense RNA 1	HGNC:19370	https://www.genenames.org/data/gene-symbol-report/#!/hgnc_id/HGNC:19370	RNA, long non-coding	Approved
gene	HDHD5-AS1	HDHD5 antisense RNA 1	HGNC:1842	https://www.genenames.org/data/gene-symbol-report/#!/hgnc_id/HGNC:1842	RNA, long non-coding	Approved
gene	RFPL3S	RFPL3 antisense	HGNC:9981	https://www.genenames.org/data/gene-symbol-report/#!/hgnc_id/HGNC:9981	RNA, long non-coding	Approved
gene	BOK-AS1	BOK antisense RNA 1	HGNC:35125	https://www.genenames.org/data/gene-symbol-report/#!/hgnc_id/HGNC:35125	RNA, long non-coding	Approved
gene	HAS2-AS1	HAS2 antisense RNA 1	HGNC:34340	https://www.genenames.org/data/gene-symbol-report/#!/hgnc_id/HGNC:34340	RNA, long non-coding	Approved
gene	PEG3-AS1	PEG3 antisense RNA 1	HGNC:35127	https://www.genenames.org/data/gene-symbol-report/#!/hgnc_id/HGNC:35127	RNA, long non-coding	Approved
gene	SEC24B-AS1	SEC24B antisense RNA 1	HGNC:44003	https://www.genenames.org/data/gene-symbol-report/#!/hgnc_id/HGNC:44003	RNA, long non-coding	Approved
gene	PTENP1-AS	PTENP1 antisense RNA	HGNC:48773	https://www.genenames.org/data/gene-symbol-report/#!/hgnc_id/HGNC:48773	RNA, long non-coding	Approved
gene	ADORA2A-AS1	ADORA2A antisense RNA 1	HGNC:37122	https://www.genenames.org/data/gene-symbol-report/#!/hgnc_id/HGNC:37122	RNA, long non-coding	Approved
gene	MCM3AP-AS1	MCM3AP antisense RNA 1	HGNC:16417	https://www.genenames.org/data/gene-symbol-report/#!/hgnc_id/HGNC:16417	RNA, long non-coding	Approved
gene	RFPL1S	RFPL1 antisense RNA 1	HGNC:9978	https://www.genenames.org/data/gene-symbol-report/#!/hgnc_id/HGNC:9978	RNA, long non-coding	Approved
gene	ZFAT-AS1	ZFAT antisense RNA 1	HGNC:33992	https://www.genenames.org/data/gene-symbol-report/#!/hgnc_id/HGNC:33992	RNA, long non-coding	Approved
gene	VLDLR-AS1	VLDLR antisense RNA 1	HGNC:49621	https://www.genenames.org/data/gene-symbol-report/#!/hgnc_id/HGNC:49621	RNA, long non-coding	Approved
gene	MX1-AS1	MX1 antisense RNA 1	HGNC:40383	https://www.genenames.org/data/gene-symbol-report/#!/hgnc_id/HGNC:40383	RNA, long non-coding	Approved
gene	EMX2OS	EMX2 opposite strand/antisense RNA	HGNC:18511	https://www.genenames.org/data/gene-symbol-report/#!/hgnc_id/HGNC:18511	RNA, long non-coding	Approved
gene	GHRLOS	ghrelin opposite strand/antisense RNA	HGNC:33885	https://www.genenames.org/data/gene-symbol-report/#!/hgnc_id/HGNC:33885	RNA, long non-coding	Approved
gene	BACE1-AS	BACE1 antisense RNA	HGNC:37125	https://www.genenames.org/data/gene-symbol-report/#!/hgnc_id/HGNC:37125	RNA, long non-coding	Approved
gene	CD44-AS1	CD44 antisense RNA 1	HGNC:40133	https://www.genenames.org/data/gene-symbol-report/#!/hgnc_id/HGNC:40133	RNA, long non-coding	Approved
gene	ICAM4-AS1	ICAM4 antisense RNA 1	HGNC:55990	https://www.genenames.org/data/gene-symbol-report/#!/hgnc_id/HGNC:55990	RNA, long non-coding	Approved
gene	MYB-AS1	MYB antisense RNA 1	HGNC:37457	https://www.genenames.org/data/gene-symbol-report/#!/hgnc_id/HGNC:37457	RNA, long non-coding	Approved
gene	BDNF-AS	BDNF antisense RNA	HGNC:20608	https://www.genenames.org/data/gene-symbol-report/#!/hgnc_id/HGNC:20608	RNA, long non-coding	Approved
gene	DBH-AS1	DBH antisense RNA 1	HGNC:24155	https://www.genenames.org/data/gene-symbol-report/#!/hgnc_id/HGNC:24155	RNA, long non-coding	Approved
gene	DLX6-AS1	DLX6 antisense RNA 1	HGNC:37151	https://www.genenames.org/data/gene-symbol-report/#!/hgnc_id/HGNC:37151	RNA, long non-coding	Approved
gene	DNMBP-AS1	DNMBP antisense RNA 1	HGNC:20431	https://www.genenames.org/data/gene-symbol-report/#!/hgnc_id/HGNC:20431	RNA, long non-coding	Approved
gene	FBXL19-AS1	FBXL19 antisense RNA 1	HGNC:27557	https://www.genenames.org/data/gene-symbol-report/#!/hgnc_id/HGNC:27557	RNA, long non-coding	Approved
gene	MACROD2-AS1	MACROD2 antisense RNA 1	HGNC:37193	https://www.genenames.org/data/gene-symbol-report/#!/hgnc_id/HGNC:37193	RNA, long non-coding	Approved
gene	NPHP3-AS1	NPHP3 antisense RNA 1	HGNC:24129	https://www.genenames.org/data/gene-symbol-report/#!/hgnc_id/HGNC:24129	RNA, long non-coding	Approved
gene	MAPKAPK5-AS1	MAPKAPK5 antisense RNA 1	HGNC:24091	https://www.genenames.org/data/gene-symbol-report/#!/hgnc_id/HGNC:24091	RNA, long non-coding	Approved
gene	MESTIT1	MEST intronic transcript 1, antisense RNA	HGNC:17991	https://www.genenames.org/data/gene-symbol-report/#!/hgnc_id/HGNC:17991	RNA, long non-coding	Approved
gene	GNAS-AS1	GNAS antisense RNA 1	HGNC:24872	https://www.genenames.org/data/gene-symbol-report/#!/hgnc_id/HGNC:24872	RNA, long non-coding	Approved
gene	HOTTIP	HOXA distal transcript antisense RNA	HGNC:37461	https://www.genenames.org/data/gene-symbol-report/#!/hgnc_id/HGNC:37461	RNA, long non-coding	Approved
gene	HOTAIR	HOX transcript antisense RNA	HGNC:33510	https://www.genenames.org/data/gene-symbol-report/#!/hgnc_id/HGNC:33510	RNA, long non-coding	Approved
gene	SLC30A4-AS1	SLC30A4 antisense RNA 1	HGNC:56661	https://www.genenames.org/data/gene-symbol-report/#!/hgnc_id/HGNC:56661	RNA, long non-coding	Approved
gene	KIRREL3-AS3	KIRREL3 antisense RNA 3	HGNC:26855	https://www.genenames.org/data/gene-symbol-report/#!/hgnc_id/HGNC:26855	RNA, long non-coding	Approved
gene	GSTT1-AS1	GSTT1 antisense RNA 1	HGNC:51839	https://www.genenames.org/data/gene-symbol-report/#!/hgnc_id/HGNC:51839	RNA, long non-coding	Approved
gene	APOA1-AS	APOA1 antisense RNA	HGNC:40079	https://www.genenames.org/data/gene-symbol-report/#!/hgnc_id/HGNC:40079	RNA, long non-coding	Approved
gene	ATXN2-AS	ATXN2 antisense RNA	HGNC:51838	https://www.genenames.org/data/gene-symbol-report/#!/hgnc_id/HGNC:51838	RNA, long non-coding	Approved
gene	CCR5AS	CCR5 antisense RNA	HGNC:54398	https://www.genenames.org/data/gene-symbol-report/#!/hgnc_id/HGNC:54398	RNA, long non-coding	Approved
gene	CMKLR2-AS	CMKLR2 antisense RNA	HGNC:48602	https://www.genenames.org/data/gene-symbol-report/#!/hgnc_id/HGNC:48602	RNA, long non-coding	Approved
gene	CTBP1-AS	CTBP1 antisense RNA	HGNC:48337	https://www.genenames.org/data/gene-symbol-report/#!/hgnc_id/HGNC:48337	RNA, long non-coding	Approved
gene	DCUN1D2-AS	DCUN1D2 antisense RNA	HGNC:39889	https://www.genenames.org/data/gene-symbol-report/#!/hgnc_id/HGNC:39889	RNA, long non-coding	Approved
gene	EVA1A-AS	EVA1A antisense RNA	HGNC:55283	https://www.genenames.org/data/gene-symbol-report/#!/hgnc_id/HGNC:55283	RNA, long non-coding	Approved
gene	EVX1-AS	EVX1 antisense RNA	HGNC:40223	https://www.genenames.org/data/gene-symbol-report/#!/hgnc_id/HGNC:40223	RNA, long non-coding	Approved
gene	HOXA10-AS	HOXA10 antisense RNA	HGNC:40281	https://www.genenames.org/data/gene-symbol-report/#!/hgnc_id/HGNC:40281	RNA, long non-coding	Approved
gene	HOXA11-AS	HOXA11 antisense RNA	HGNC:24957	https://www.genenames.org/data/gene-symbol-report/#!/hgnc_id/HGNC:24957	RNA, long non-coding	Approved
gene	HOXC13-AS	HOXC13 antisense RNA	HGNC:43753	https://www.genenames.org/data/gene-symbol-report/#!/hgnc_id/HGNC:43753	RNA, long non-coding	Approved
gene	HTT-AS	HTT antisense RNA	HGNC:37118	https://www.genenames.org/data/gene-symbol-report/#!/hgnc_id/HGNC:37118	RNA, long non-coding	Approved
gene	IGF2-AS	IGF2 antisense RNA	HGNC:14062	https://www.genenames.org/data/gene-symbol-report/#!/hgnc_id/HGNC:14062	RNA, long non-coding	Approved
gene	LRP1-AS	LRP1 antisense RNA	HGNC:51694	https://www.genenames.org/data/gene-symbol-report/#!/hgnc_id/HGNC:51694	RNA, long non-coding	Approved
gene	MKLN1-AS	MKLN1 antisense RNA	HGNC:40374	https://www.genenames.org/data/gene-symbol-report/#!/hgnc_id/HGNC:40374	RNA, long non-coding	Approved
gene	NR4A1AS	NR4A1 antisense RNA	HGNC:54409	https://www.genenames.org/data/gene-symbol-report/#!/hgnc_id/HGNC:54409	RNA, long non-coding	Approved
gene	PINK1-AS	PINK1 antisense RNA	HGNC:38872	https://www.genenames.org/data/gene-symbol-report/#!/hgnc_id/HGNC:38872	RNA, long non-coding	Approved
gene	RCAN3AS	RCAN3 antisense RNA	HGNC:39009	https://www.genenames.org/data/gene-symbol-report/#!/hgnc_id/HGNC:39009	RNA, long non-coding	Approved
gene	SIRT1-AS	SIRT1 antisense RNA	HGNC:51912	https://www.genenames.org/data/gene-symbol-report/#!/hgnc_id/HGNC:51912	RNA, long non-coding	Approved
gene	SLC67A1-AS	SLC67A1 antisense RNA	HGNC:10965	https://www.genenames.org/data/gene-symbol-report/#!/hgnc_id/HGNC:10965	RNA, long non-coding	Approved
gene	STARD13-AS	STARD13 antisense RNA	HGNC:40873	https://www.genenames.org/data/gene-symbol-report/#!/hgnc_id/HGNC:40873	RNA, long non-coding	Approved
gene	TPM1-AS	TPM1 antisense RNA	HGNC:53635	https://www.genenames.org/data/gene-symbol-report/#!/hgnc_id/HGNC:53635	RNA, long non-coding	Approved
gene	TRPM2-AS	TRPM2 antisense RNA	HGNC:50758	https://www.genenames.org/data/gene-symbol-report/#!/hgnc_id/HGNC:50758	RNA, long non-coding	Approved
gene	WT1-AS	WT1 antisense RNA	HGNC:18135	https://www.genenames.org/data/gene-symbol-report/#!/hgnc_id/HGNC:18135	RNA, long non-coding	Approved
gene	TSIX	TSIX transcript, XIST antisense RNA	HGNC:12377	https://www.genenames.org/data/gene-symbol-report/#!/hgnc_id/HGNC:12377	RNA, long non-coding	Approved
gene	EGFLAM-AS1	EGFLAM antisense RNA 1	HGNC:41169	https://www.genenames.org/data/gene-symbol-report/#!/hgnc_id/HGNC:41169	RNA, long non-coding	Approved
gene	EPB41L4A-AS1	EPB41L4A antisense RNA 1	HGNC:30749	https://www.genenames.org/data/gene-symbol-report/#!/hgnc_id/HGNC:30749	RNA, long non-coding	Approved
gene	KIF25-AS1	KIF25 antisense RNA 1	HGNC:20953	https://www.genenames.org/data/gene-symbol-report/#!/hgnc_id/HGNC:20953	RNA, long non-coding	Approved
gene	RAD21-AS1	RAD21 antisense RNA 1	HGNC:32158	https://www.genenames.org/data/gene-symbol-report/#!/hgnc_id/HGNC:32158	RNA, long non-coding	Approved
gene	SAMD12-AS1	SAMD12 antisense RNA 1	HGNC:30937	https://www.genenames.org/data/gene-symbol-report/#!/hgnc_id/HGNC:30937	RNA, long non-coding	Approved
gene	WDFY3-AS2	WDFY3 antisense RNA 2	HGNC:21603	https://www.genenames.org/data/gene-symbol-report/#!/hgnc_id/HGNC:21603	RNA, long non-coding	Approved
gene	WASIR1	WASH and IL9R antisense RNA 1	HGNC:38513	https://www.genenames.org/data/gene-symbol-report/#!/hgnc_id/HGNC:38513	RNA, long non-coding	Approved
gene	WASIR2	WASH and IL9R antisense RNA 2	HGNC:38609	https://www.genenames.org/data/gene-symbol-report/#!/hgnc_id/HGNC:38609	RNA, long non-coding	Approved
gene	PAPPA-AS1	PAPPA antisense RNA 1	HGNC:35152	https://www.genenames.org/data/gene-symbol-report/#!/hgnc_id/HGNC:35152	RNA, long non-coding	Approved
gene	AIRN	antisense of IGF2R non-protein coding RNA	HGNC:34515	https://www.genenames.org/data/gene-symbol-report/#!/hgnc_id/HGNC:34515	RNA, long non-coding	Approved
gene	GRIK1-AS2	GRIK1 antisense RNA 2	HGNC:1282	https://www.genenames.org/data/gene-symbol-report/#!/hgnc_id/HGNC:1282	RNA, long non-coding	Approved
gene	HNF1A-AS1	HNF1A antisense RNA 1	HGNC:26785	https://www.genenames.org/data/gene-symbol-report/#!/hgnc_id/HGNC:26785	RNA, long non-coding	Approved
gene	MORC2-AS1	MORC2 antisense RNA 1	HGNC:26662	https://www.genenames.org/data/gene-symbol-report/#!/hgnc_id/HGNC:26662	RNA, long non-coding	Approved
gene	ZNF503-AS2	ZNF503 antisense RNA 2	HGNC:23525	https://www.genenames.org/data/gene-symbol-report/#!/hgnc_id/HGNC:23525	RNA, long non-coding	Approved
gene	COL1A2-AS1	COL1A2 antisense RNA 1	HGNC:53133	https://www.genenames.org/data/gene-symbol-report/#!/hgnc_id/HGNC:53133	RNA, long non-coding	Approved
gene	A1BG-AS1	A1BG antisense RNA 1	HGNC:37133	https://www.genenames.org/data/gene-symbol-report/#!/hgnc_id/HGNC:37133	RNA, long non-coding	Approved
gene	ADARB2-AS1	ADARB2 antisense RNA 1	HGNC:23299	https://www.genenames.org/data/gene-symbol-report/#!/hgnc_id/HGNC:23299	RNA, long non-coding	Approved
gene	CDH23-AS1	CDH23 antisense RNA 1	HGNC:31433	https://www.genenames.org/data/gene-symbol-report/#!/hgnc_id/HGNC:31433	RNA, long non-coding	Approved
gene	COL18A1-AS1	COL18A1 antisense RNA 1	HGNC:23132	https://www.genenames.org/data/gene-symbol-report/#!/hgnc_id/HGNC:23132	RNA, long non-coding	Approved
gene	FAM83C-AS1	FAM83C antisense RNA 1	HGNC:16113	https://www.genenames.org/data/gene-symbol-report/#!/hgnc_id/HGNC:16113	RNA, long non-coding	Approved
gene	ZNF295-AS1	ZNF295 antisense RNA 1	HGNC:23130	https://www.genenames.org/data/gene-symbol-report/#!/hgnc_id/HGNC:23130	RNA, long non-coding	Approved
gene	A2M-AS1	A2M antisense RNA 1	HGNC:27057	https://www.genenames.org/data/gene-symbol-report/#!/hgnc_id/HGNC:27057	RNA, long non-coding	Approved
gene	A2ML1-AS1	A2ML1 antisense RNA 1	HGNC:41022	https://www.genenames.org/data/gene-symbol-report/#!/hgnc_id/HGNC:41022	RNA, long non-coding	Approved
gene	A2ML1-AS2	A2ML1 antisense RNA 2	HGNC:41523	https://www.genenames.org/data/gene-symbol-report/#!/hgnc_id/HGNC:41523	RNA, long non-coding	Approved
gene	AADACL2-AS1	AADACL2 antisense RNA 1	HGNC:50301	https://www.genenames.org/data/gene-symbol-report/#!/hgnc_id/HGNC:50301	RNA, long non-coding	Approved
gene	AASDHPPT-AS1	AASDHPPT antisense RNA 1	HGNC:58262	https://www.genenames.org/data/gene-symbol-report/#!/hgnc_id/HGNC:58262	RNA, long non-coding	Approved
gene	ABCA9-AS1	ABCA9 antisense RNA 1	HGNC:39983	https://www.genenames.org/data/gene-symbol-report/#!/hgnc_id/HGNC:39983	RNA, long non-coding	Approved
gene	ABCC5-AS1	ABCC5 antisense RNA 1	HGNC:40055	https://www.genenames.org/data/gene-symbol-report/#!/hgnc_id/HGNC:40055	RNA, long non-coding	Approved
gene	ABHD15-AS1	ABHD15 antisense RNA 1	HGNC:49685	https://www.genenames.org/data/gene-symbol-report/#!/hgnc_id/HGNC:49685	RNA, long non-coding	Approved
gene	ABR-AS1	ABR antisense RNA 1	HGNC:55674	https://www.genenames.org/data/gene-symbol-report/#!/hgnc_id/HGNC:55674	RNA, long non-coding	Approved
gene	ACBD3-AS1	ACBD3 antisense RNA 1	HGNC:40701	https://www.genenames.org/data/gene-symbol-report/#!/hgnc_id/HGNC:40701	RNA, long non-coding	Approved
gene	ACER3-AS1	ACER antisense RNA 1	HGNC:58067	https://www.genenames.org/data/gene-symbol-report/#!/hgnc_id/HGNC:58067	RNA, long non-coding	Approved
gene	ACOXL-AS1	ACOXL antisense RNA 1	HGNC:41112	https://www.genenames.org/data/gene-symbol-report/#!/hgnc_id/HGNC:41112	RNA, long non-coding	Approved
gene	ACSL3-AS1	ACSL3 antisense RNA 1	HGNC:40227	https://www.genenames.org/data/gene-symbol-report/#!/hgnc_id/HGNC:40227	RNA, long non-coding	Approved
gene	ACSL6-AS1	ACSL6 antisense RNA 1	HGNC:40772	https://www.genenames.org/data/gene-symbol-report/#!/hgnc_id/HGNC:40772	RNA, long non-coding	Approved
gene	ACSS3-AS1	ACSS3 antisense RNA 1	HGNC:58286	https://www.genenames.org/data/gene-symbol-report/#!/hgnc_id/HGNC:58286	RNA, long non-coding	Approved
gene	ACTA2-AS1	ACTA2 antisense RNA 1	HGNC:45169	https://www.genenames.org/data/gene-symbol-report/#!/hgnc_id/HGNC:45169	RNA, long non-coding	Approved
gene	ACTN3-AS1	ACTN3 antisense RNA 1	HGNC:58248	https://www.genenames.org/data/gene-symbol-report/#!/hgnc_id/HGNC:58248	RNA, long non-coding	Approved
gene	ACTR3-AS1	ACTR3 antisense RNA 1	HGNC:53965	https://www.genenames.org/data/gene-symbol-report/#!/hgnc_id/HGNC:53965	RNA, long non-coding	Approved
gene	ACVR2B-AS1	ACVR2B antisense RNA 1	HGNC:44161	https://www.genenames.org/data/gene-symbol-report/#!/hgnc_id/HGNC:44161	RNA, long non-coding	Approved
gene	ADAM7-AS2	ADAM7 antisense RNA 2	HGNC:56153	https://www.genenames.org/data/gene-symbol-report/#!/hgnc_id/HGNC:56153	RNA, long non-coding	Approved
gene	ADAMTS9-AS1	ADAMTS9 antisense RNA 1	HGNC:40625	https://www.genenames.org/data/gene-symbol-report/#!/hgnc_id/HGNC:40625	RNA, long non-coding	Approved
gene	ADAMTS9-AS2	ADAMTS9 antisense RNA 2	HGNC:42435	https://www.genenames.org/data/gene-symbol-report/#!/hgnc_id/HGNC:42435	RNA, long non-coding	Approved
gene	ADAMTS16-AS1	ADAMTS16 antisense RNA 1	HGNC:58093	https://www.genenames.org/data/gene-symbol-report/#!/hgnc_id/HGNC:58093	RNA, long non-coding	Approved
gene	ADAMTS19-AS1	ADAMTS19 antisense RNA 1	HGNC:40797	https://www.genenames.org/data/gene-symbol-report/#!/hgnc_id/HGNC:40797	RNA, long non-coding	Approved
gene	ADAMTSL4-AS1	ADAMTSL4 antisense RNA 1	HGNC:32041	https://www.genenames.org/data/gene-symbol-report/#!/hgnc_id/HGNC:32041	RNA, long non-coding	Approved
gene	ADAMTSL4-AS2	ADAMTSL4 antisense RNA 2	HGNC:40895	https://www.genenames.org/data/gene-symbol-report/#!/hgnc_id/HGNC:40895	RNA, long non-coding	Approved
gene	ADD3-AS1	ADD3 antisense RNA 1	HGNC:48682	https://www.genenames.org/data/gene-symbol-report/#!/hgnc_id/HGNC:48682	RNA, long non-coding	Approved
gene	ADGRA1-AS1	ADGRA1 antisense RNA 1	HGNC:49543	https://www.genenames.org/data/gene-symbol-report/#!/hgnc_id/HGNC:49543	RNA, long non-coding	Approved
gene	ADGRD1-AS1	ADGRD1 antisense RNA 1	HGNC:53314	https://www.genenames.org/data/gene-symbol-report/#!/hgnc_id/HGNC:53314	RNA, long non-coding	Approved
gene	ADGRD1-AS2	ADGRD1 antisense RNA 2	HGNC:58275	https://www.genenames.org/data/gene-symbol-report/#!/hgnc_id/HGNC:58275	RNA, long non-coding	Approved
gene	ADGRF5-AS1	ADGRF5 antisense RNA 1	HGNC:40864	https://www.genenames.org/data/gene-symbol-report/#!/hgnc_id/HGNC:40864	RNA, long non-coding	Approved
gene	ADGRL1-AS1	ADGRL1 antisense RNA 1	HGNC:55309	https://www.genenames.org/data/gene-symbol-report/#!/hgnc_id/HGNC:55309	RNA, long non-coding	Approved
gene	ADGRL3-AS1	ADGRL3 antisense RNA 1	HGNC:50604	https://www.genenames.org/data/gene-symbol-report/#!/hgnc_id/HGNC:50604	RNA, long non-coding	Approved
gene	ADIPOQ-AS1	ADIPOQ antisense RNA 1	HGNC:40648	https://www.genenames.org/data/gene-symbol-report/#!/hgnc_id/HGNC:40648	RNA, long non-coding	Approved
gene	ADIRF-AS1	ADIRF antisense RNA 1	HGNC:45127	https://www.genenames.org/data/gene-symbol-report/#!/hgnc_id/HGNC:45127	RNA, long non-coding	Approved
gene	ADNP-AS1	ADNP antisense RNA 1	HGNC:51227	https://www.genenames.org/data/gene-symbol-report/#!/hgnc_id/HGNC:51227	RNA, long non-coding	Approved
gene	ADORA1-AS1	ADORA1 antisense RNA 1	HGNC:40067	https://www.genenames.org/data/gene-symbol-report/#!/hgnc_id/HGNC:40067	RNA, long non-coding	Approved
gene	ADORA1-AS2	ADORA1 antisense RNA 2	HGNC:40066	https://www.genenames.org/data/gene-symbol-report/#!/hgnc_id/HGNC:40066	RNA, long non-coding	Approved
gene	ADPGK-AS1	ADPGK antisense RNA 1	HGNC:44144	https://www.genenames.org/data/gene-symbol-report/#!/hgnc_id/HGNC:44144	RNA, long non-coding	Approved
gene	AFAP1-AS1	AFAP1 antisense RNA 1	HGNC:28141	https://www.genenames.org/data/gene-symbol-report/#!/hgnc_id/HGNC:28141	RNA, long non-coding	Approved
gene	AFF1-AS1	AFF1 antisense RNA 1	HGNC:53447	https://www.genenames.org/data/gene-symbol-report/#!/hgnc_id/HGNC:53447	RNA, long non-coding	Approved
gene	AGAP2-AS1	AGAP2 antisense RNA 1	HGNC:48633	https://www.genenames.org/data/gene-symbol-report/#!/hgnc_id/HGNC:48633	RNA, long non-coding	Approved
gene	AGBL1-AS1	AGBL1 antisense RNA 1	HGNC:48617	https://www.genenames.org/data/gene-symbol-report/#!/hgnc_id/HGNC:48617	RNA, long non-coding	Approved
gene	AGBL4-AS1	AGBL4 antisense RNA 1	HGNC:41123	https://www.genenames.org/data/gene-symbol-report/#!/hgnc_id/HGNC:41123	RNA, long non-coding	Approved
gene	AGBL5-AS1	AGBL5 antisense RNA 1	HGNC:41133	https://www.genenames.org/data/gene-symbol-report/#!/hgnc_id/HGNC:41133	RNA, long non-coding	Approved
gene	AK5-AS1	AK5 antisense RNA 1	HGNC:40069	https://www.genenames.org/data/gene-symbol-report/#!/hgnc_id/HGNC:40069	RNA, long non-coding	Approved
gene	AKAP13-AS1	AKAP13 antisense RNA 1	HGNC:55975	https://www.genenames.org/data/gene-symbol-report/#!/hgnc_id/HGNC:55975	RNA, long non-coding	Approved
gene	ALDH1A2-AS1	ALDH1A2 antisense RNA 1	HGNC:27515	https://www.genenames.org/data/gene-symbol-report/#!/hgnc_id/HGNC:27515	RNA, long non-coding	Approved
gene	ALDH1A3-AS1	ALDH1A3 antisense RNA 1	HGNC:55416	https://www.genenames.org/data/gene-symbol-report/#!/hgnc_id/HGNC:55416	RNA, long non-coding	Approved
gene	ALDH1L1-AS1	ALDH1L1 antisense RNA 1	HGNC:40244	https://www.genenames.org/data/gene-symbol-report/#!/hgnc_id/HGNC:40244	RNA, long non-coding	Approved
gene	ALDH1L1-AS2	ALDH1L1 antisense RNA 2	HGNC:42446	https://www.genenames.org/data/gene-symbol-report/#!/hgnc_id/HGNC:42446	RNA, long non-coding	Approved
gene	ALDOC-AS1	ALDOC antisense RNA 1	HGNC:56941	https://www.genenames.org/data/gene-symbol-report/#!/hgnc_id/HGNC:56941	RNA, long non-coding	Approved
gene	ALG13-AS1	ALG13 antisense RNA 1	HGNC:41277	https://www.genenames.org/data/gene-symbol-report/#!/hgnc_id/HGNC:41277	RNA, long non-coding	Approved
gene	ALKBH3-AS1	ALKBH3 antisense RNA 1	HGNC:48670	https://www.genenames.org/data/gene-symbol-report/#!/hgnc_id/HGNC:48670	RNA, long non-coding	Approved
gene	AMN1-AS1	AMN1 antisense RNA 1	HGNC:58137	https://www.genenames.org/data/gene-symbol-report/#!/hgnc_id/HGNC:58137	RNA, long non-coding	Approved
gene	AMPD2-AS1	AMPD2 antisense RNA 1	HGNC:40074	https://www.genenames.org/data/gene-symbol-report/#!/hgnc_id/HGNC:40074	RNA, long non-coding	Approved
gene	ANK2-AS1	ANK2 antisense RNA 1	HGNC:40076	https://www.genenames.org/data/gene-symbol-report/#!/hgnc_id/HGNC:40076	RNA, long non-coding	Approved
gene	ANKRD33B-AS1	ANKRD33B antisense RNA 1	HGNC:41298	https://www.genenames.org/data/gene-symbol-report/#!/hgnc_id/HGNC:41298	RNA, long non-coding	Approved
gene	ANKRD34C-AS1	ANKRD34C antisense RNA 1	HGNC:48618	https://www.genenames.org/data/gene-symbol-report/#!/hgnc_id/HGNC:48618	RNA, long non-coding	Approved
gene	ANKRD44-AS1	ANKRD44 antisense RNA 1	HGNC:41090	https://www.genenames.org/data/gene-symbol-report/#!/hgnc_id/HGNC:41090	RNA, long non-coding	Approved
gene	ANKRD65-AS1	ANKRD65 antisense RNA 1	HGNC:55844	https://www.genenames.org/data/gene-symbol-report/#!/hgnc_id/HGNC:55844	RNA, long non-coding	Approved
gene	ANO1-AS1	ANO1 antisense RNA 1	HGNC:40016	https://www.genenames.org/data/gene-symbol-report/#!/hgnc_id/HGNC:40016	RNA, long non-coding	Approved
gene	ANO3-AS1	ANO3 antisense RNA 1	HGNC:54190	https://www.genenames.org/data/gene-symbol-report/#!/hgnc_id/HGNC:54190	RNA, long non-coding	Approved
gene	ANXA2R-AS1	ANXA2R antisense RNA 1	HGNC:27208	https://www.genenames.org/data/gene-symbol-report/#!/hgnc_id/HGNC:27208	RNA, long non-coding	Approved
gene	AOPEP-AS1	AOPEP antisense RNA 1	HGNC:58217	https://www.genenames.org/data/gene-symbol-report/#!/hgnc_id/HGNC:58217	RNA, long non-coding	Approved
gene	AP1G2-AS1	AP1G2 antisense RNA 1	HGNC:55442	https://www.genenames.org/data/gene-symbol-report/#!/hgnc_id/HGNC:55442	RNA, long non-coding	Approved
gene	AP4B1-AS1	AP4B1 antisense RNA 1	HGNC:44114	https://www.genenames.org/data/gene-symbol-report/#!/hgnc_id/HGNC:44114	RNA, long non-coding	Approved
gene	APOBEC3B-AS1	APOBEC3B antisense RNA 1	HGNC:43836	https://www.genenames.org/data/gene-symbol-report/#!/hgnc_id/HGNC:43836	RNA, long non-coding	Approved
gene	AQP4-AS1	AQP4 antisense RNA 1	HGNC:26399	https://www.genenames.org/data/gene-symbol-report/#!/hgnc_id/HGNC:26399	RNA, long non-coding	Approved
gene	ARAP1-AS1	ARAP1 antisense RNA 1	HGNC:39993	https://www.genenames.org/data/gene-symbol-report/#!/hgnc_id/HGNC:39993	RNA, long non-coding	Approved
gene	ARAP1-AS2	ARAP1 antisense RNA 2	HGNC:39994	https://www.genenames.org/data/gene-symbol-report/#!/hgnc_id/HGNC:39994	RNA, long non-coding	Approved
gene	ARF4-AS1	ARF4 antisense RNA 1	HGNC:51593	https://www.genenames.org/data/gene-symbol-report/#!/hgnc_id/HGNC:51593	RNA, long non-coding	Approved
gene	ARHGAP15-AS1	ARHGAP15 antisense RNA 1	HGNC:40949	https://www.genenames.org/data/gene-symbol-report/#!/hgnc_id/HGNC:40949	RNA, long non-coding	Approved
gene	ARHGAP26-AS1	ARHGAP26 antisense RNA 1	HGNC:40792	https://www.genenames.org/data/gene-symbol-report/#!/hgnc_id/HGNC:40792	RNA, long non-coding	Approved
gene	ARHGAP28-AS1	ARHGAP28 antisense RNA 1	HGNC:55320	https://www.genenames.org/data/gene-symbol-report/#!/hgnc_id/HGNC:55320	RNA, long non-coding	Approved
gene	ARHGAP29-AS1	ARHGAP29 antisense RNA 1	HGNC:54311	https://www.genenames.org/data/gene-symbol-report/#!/hgnc_id/HGNC:54311	RNA, long non-coding	Approved
gene	ARHGAP31-AS1	ARHGAP31 antisense RNA 1	HGNC:41235	https://www.genenames.org/data/gene-symbol-report/#!/hgnc_id/HGNC:41235	RNA, long non-coding	Approved
gene	ARHGAP42-AS1	ARHGAP42 antisense RNA 1	HGNC:54801	https://www.genenames.org/data/gene-symbol-report/#!/hgnc_id/HGNC:54801	RNA, long non-coding	Approved
gene	ARHGEF2-AS1	ARHGEF2 antisense RNA 1	HGNC:40082	https://www.genenames.org/data/gene-symbol-report/#!/hgnc_id/HGNC:40082	RNA, long non-coding	Approved
gene	ARHGEF2-AS2	ARHGEF2 antisense RNA 2	HGNC:55175	https://www.genenames.org/data/gene-symbol-report/#!/hgnc_id/HGNC:55175	RNA, long non-coding	Approved
gene	ARHGEF3-AS1	ARHGEF3 antisense RNA 1	HGNC:40083	https://www.genenames.org/data/gene-symbol-report/#!/hgnc_id/HGNC:40083	RNA, long non-coding	Approved
gene	ARHGEF4-AS1	ARHGEF4 antisense RNA 1	HGNC:55716	https://www.genenames.org/data/gene-symbol-report/#!/hgnc_id/HGNC:55716	RNA, long non-coding	Approved
gene	ARHGEF7-AS1	ARHGEF7 antisense RNA 1	HGNC:39816	https://www.genenames.org/data/gene-symbol-report/#!/hgnc_id/HGNC:39816	RNA, long non-coding	Approved
gene	ARHGEF7-AS2	ARHGEF7 antisense RNA 2	HGNC:40717	https://www.genenames.org/data/gene-symbol-report/#!/hgnc_id/HGNC:40717	RNA, long non-coding	Approved
gene	ARHGEF17-AS1	ARHGEF17 antisense RNA 1	HGNC:55485	https://www.genenames.org/data/gene-symbol-report/#!/hgnc_id/HGNC:55485	RNA, long non-coding	Approved
gene	ARHGEF18-AS1	ARHGEF18 antisense RNA 1	HGNC:55284	https://www.genenames.org/data/gene-symbol-report/#!/hgnc_id/HGNC:55284	RNA, long non-coding	Approved
gene	ARHGEF25-AS1	ARHGEF25 antisense RNA 1	HGNC:41260	https://www.genenames.org/data/gene-symbol-report/#!/hgnc_id/HGNC:41260	RNA, long non-coding	Approved
gene	ARHGEF26-AS1	ARHGEF26 antisense RNA 1	HGNC:41048	https://www.genenames.org/data/gene-symbol-report/#!/hgnc_id/HGNC:41048	RNA, long non-coding	Approved
gene	ARHGEF35-AS1	ARHGEF35 antisense RNA 1	HGNC:41292	https://www.genenames.org/data/gene-symbol-report/#!/hgnc_id/HGNC:41292	RNA, long non-coding	Approved
gene	ARID1B-AS1	ARID1B antisense RNA 1	HGNC:40826	https://www.genenames.org/data/gene-symbol-report/#!/hgnc_id/HGNC:40826	RNA, long non-coding	Approved
gene	ARMC2-AS1	ARMC2 antisense RNA 1	HGNC:41008	https://www.genenames.org/data/gene-symbol-report/#!/hgnc_id/HGNC:41008	RNA, long non-coding	Approved
gene	ARMCX3-AS1	ARMCX3 antisense RNA 1	HGNC:41038	https://www.genenames.org/data/gene-symbol-report/#!/hgnc_id/HGNC:41038	RNA, long non-coding	Approved
gene	ARNT2-AS1	ARNT2 antisense RNA 1	HGNC:58338	https://www.genenames.org/data/gene-symbol-report/#!/hgnc_id/HGNC:58338	RNA, long non-coding	Approved
gene	ARPP21-AS1	ARPP21 antisense RNA 1	HGNC:40785	https://www.genenames.org/data/gene-symbol-report/#!/hgnc_id/HGNC:40785	RNA, long non-coding	Approved
gene	ARRDC1-AS1	ARRDC1 antisense RNA 1	HGNC:23395	https://www.genenames.org/data/gene-symbol-report/#!/hgnc_id/HGNC:23395	RNA, long non-coding	Approved
gene	ARRDC3-AS1	ARRDC3 antisense RNA 1	HGNC:44145	https://www.genenames.org/data/gene-symbol-report/#!/hgnc_id/HGNC:44145	RNA, long non-coding	Approved
gene	ARSD-AS1	ARSD antisense RNA 1	HGNC:40085	https://www.genenames.org/data/gene-symbol-report/#!/hgnc_id/HGNC:40085	RNA, long non-coding	Approved
gene	ASAH1-AS1	ASAH1 antisense RNA 1	HGNC:55603	https://www.genenames.org/data/gene-symbol-report/#!/hgnc_id/HGNC:55603	RNA, long non-coding	Approved
gene	ASB6-AS1	ASB6 antisense RNA 1	HGNC:58232	https://www.genenames.org/data/gene-symbol-report/#!/hgnc_id/HGNC:58232	RNA, long non-coding	Approved
gene	ASB15-AS1	ASB15 antisense RNA 1	HGNC:40904	https://www.genenames.org/data/gene-symbol-report/#!/hgnc_id/HGNC:40904	RNA, long non-coding	Approved
gene	ASB16-AS1	ASB16 antisense RNA 1	HGNC:25442	https://www.genenames.org/data/gene-symbol-report/#!/hgnc_id/HGNC:25442	RNA, long non-coding	Approved
gene	ASH1L-AS1	ASH1L antisense RNA 1	HGNC:44146	https://www.genenames.org/data/gene-symbol-report/#!/hgnc_id/HGNC:44146	RNA, long non-coding	Approved
gene	ASIC4-AS1	ASIC4 antisense RNA 1	HGNC:40960	https://www.genenames.org/data/gene-symbol-report/#!/hgnc_id/HGNC:40960	RNA, long non-coding	Approved
gene	ASMTL-AS1	ASMTL antisense RNA 1	HGNC:25811	https://www.genenames.org/data/gene-symbol-report/#!/hgnc_id/HGNC:25811	RNA, long non-coding	Approved
gene	ASTN2-AS1	ASTN2 antisense RNA 1	HGNC:51175	https://www.genenames.org/data/gene-symbol-report/#!/hgnc_id/HGNC:51175	RNA, long non-coding	Approved
gene	ATF7-AS1	ATF7 antisense RNA 1	HGNC:58279	https://www.genenames.org/data/gene-symbol-report/#!/hgnc_id/HGNC:58279	RNA, long non-coding	Approved
gene	ATG10-AS1	ATG10 antisense RNA 1	HGNC:40914	https://www.genenames.org/data/gene-symbol-report/#!/hgnc_id/HGNC:40914	RNA, long non-coding	Approved
gene	ATOX1-AS1	ATOX1 antisense RNA 1	HGNC:55528	https://www.genenames.org/data/gene-symbol-report/#!/hgnc_id/HGNC:55528	RNA, long non-coding	Approved
gene	ATP1A1-AS1	ATP1A1 antisense RNA 1	HGNC:28262	https://www.genenames.org/data/gene-symbol-report/#!/hgnc_id/HGNC:28262	RNA, long non-coding	Approved
gene	ATP1B3-AS1	ATP1B3 antisense RNA 1	HGNC:40088	https://www.genenames.org/data/gene-symbol-report/#!/hgnc_id/HGNC:40088	RNA, long non-coding	Approved
gene	ATP2A1-AS1	ATP2A1 antisense RNA 1	HGNC:51370	https://www.genenames.org/data/gene-symbol-report/#!/hgnc_id/HGNC:51370	RNA, long non-coding	Approved
gene	ATP2B1-AS1	ATP2B1 antisense RNA 1	HGNC:27883	https://www.genenames.org/data/gene-symbol-report/#!/hgnc_id/HGNC:27883	RNA, long non-coding	Approved
gene	ATP2C2-AS1	ATP2C2 antisense RNA 1	HGNC:53167	https://www.genenames.org/data/gene-symbol-report/#!/hgnc_id/HGNC:53167	RNA, long non-coding	Approved
gene	ATP6V0E2-AS1	ATP6V0E2 antisense RNA 1	HGNC:44180	https://www.genenames.org/data/gene-symbol-report/#!/hgnc_id/HGNC:44180	RNA, long non-coding	Approved
gene	ATP6V1B1-AS1	ATP6V1B1 antisense RNA 1	HGNC:51118	https://www.genenames.org/data/gene-symbol-report/#!/hgnc_id/HGNC:51118	RNA, long non-coding	Approved
gene	ATP8B1-AS1	ATP8B1 antisense RNA 1	HGNC:56042	https://www.genenames.org/data/gene-symbol-report/#!/hgnc_id/HGNC:56042	RNA, long non-coding	Approved
gene	ATP11A-AS1	ATP11A antisense RNA 1	HGNC:40645	https://www.genenames.org/data/gene-symbol-report/#!/hgnc_id/HGNC:40645	RNA, long non-coding	Approved
gene	ATP13A4-AS1	ATP13A4 antisense RNA 1	HGNC:41095	https://www.genenames.org/data/gene-symbol-report/#!/hgnc_id/HGNC:41095	RNA, long non-coding	Approved
gene	ATP13A5-AS1	ATP13A5 antisense RNA 1	HGNC:41281	https://www.genenames.org/data/gene-symbol-report/#!/hgnc_id/HGNC:41281	RNA, long non-coding	Approved
gene	ATXN1-AS1	ATXN1 antisense RNA 1	HGNC:40515	https://www.genenames.org/data/gene-symbol-report/#!/hgnc_id/HGNC:40515	RNA, long non-coding	Approved
gene	ATXN7L3-AS1	ATXN7L3 antisense RNA 1	HGNC:55298	https://www.genenames.org/data/gene-symbol-report/#!/hgnc_id/HGNC:55298	RNA, long non-coding	Approved
gene	AZIN1-AS2	AZIN1 antisense RNA 2	HGNC:58328	https://www.genenames.org/data/gene-symbol-report/#!/hgnc_id/HGNC:58328	RNA, long non-coding	Approved
gene	B3GALT1-AS1	B3GALT1 antisense RNA 1	HGNC:40089	https://www.genenames.org/data/gene-symbol-report/#!/hgnc_id/HGNC:40089	RNA, long non-coding	Approved
gene	B3GALT5-AS1	B3GALT5 antisense RNA 1	HGNC:16424	https://www.genenames.org/data/gene-symbol-report/#!/hgnc_id/HGNC:16424	RNA, long non-coding	Approved
gene	B4GALT1-AS1	B4GALT1 antisense RNA 1	HGNC:49910	https://www.genenames.org/data/gene-symbol-report/#!/hgnc_id/HGNC:49910	RNA, long non-coding	Approved
gene	B4GALT4-AS1	B4GALT4 antisense RNA 1	HGNC:40090	https://www.genenames.org/data/gene-symbol-report/#!/hgnc_id/HGNC:40090	RNA, long non-coding	Approved
gene	BAALC-AS1	BAALC antisense RNA 1	HGNC:50461	https://www.genenames.org/data/gene-symbol-report/#!/hgnc_id/HGNC:50461	RNA, long non-coding	Approved
gene	BAALC-AS2	BAALC antisense RNA 2	HGNC:28595	https://www.genenames.org/data/gene-symbol-report/#!/hgnc_id/HGNC:28595	RNA, long non-coding	Approved
gene	BABAM2-AS1	BABAM2 antisense RNA 1	HGNC:44171	https://www.genenames.org/data/gene-symbol-report/#!/hgnc_id/HGNC:44171	RNA, long non-coding	Approved
gene	BACH1-AS1	BACH1 antisense RNA 1	HGNC:40008	https://www.genenames.org/data/gene-symbol-report/#!/hgnc_id/HGNC:40008	RNA, long non-coding	Approved
gene	BASP1-AS1	BASP1 antisense RNA 1	HGNC:26609	https://www.genenames.org/data/gene-symbol-report/#!/hgnc_id/HGNC:26609	RNA, long non-coding	Approved
gene	BAZ1A-AS1	BAZ1A antisense RNA 1	HGNC:55440	https://www.genenames.org/data/gene-symbol-report/#!/hgnc_id/HGNC:55440	RNA, long non-coding	Approved
gene	BAZ2B-AS1	BAZ2B antisense RNA 1	HGNC:55862	https://www.genenames.org/data/gene-symbol-report/#!/hgnc_id/HGNC:55862	RNA, long non-coding	Approved
gene	BBOX1-AS1	BBOX1 antisense RNA 1	HGNC:50700	https://www.genenames.org/data/gene-symbol-report/#!/hgnc_id/HGNC:50700	RNA, long non-coding	Approved
gene	BCAN-AS1	BCAN antisense RNA 1	HGNC:55233	https://www.genenames.org/data/gene-symbol-report/#!/hgnc_id/HGNC:55233	RNA, long non-coding	Approved
gene	BCAN-AS2	BCAN antisense RNA 2	HGNC:56267	https://www.genenames.org/data/gene-symbol-report/#!/hgnc_id/HGNC:56267	RNA, long non-coding	Approved
gene	BCAR3-AS1	BCAR3 antisense RNA 1	HGNC:40093	https://www.genenames.org/data/gene-symbol-report/#!/hgnc_id/HGNC:40093	RNA, long non-coding	Approved
gene	BCAS1-AS1	BCAS1 antisense RNA 1	HGNC:40094	https://www.genenames.org/data/gene-symbol-report/#!/hgnc_id/HGNC:40094	RNA, long non-coding	Approved
gene	BCAS3-AS1	BCAS3 antisense RNA 1	HGNC:56376	https://www.genenames.org/data/gene-symbol-report/#!/hgnc_id/HGNC:56376	RNA, long non-coding	Approved
gene	BCAT1-AS1	BCAT1 antisense RNA 1	HGNC:58192	https://www.genenames.org/data/gene-symbol-report/#!/hgnc_id/HGNC:58192	RNA, long non-coding	Approved
gene	BCDIN3D-AS1	BCDIN3D antisense RNA 1	HGNC:44113	https://www.genenames.org/data/gene-symbol-report/#!/hgnc_id/HGNC:44113	RNA, long non-coding	Approved
gene	BCL2L1-AS1	BCL2L1 antisense RNA 1	HGNC:40095	https://www.genenames.org/data/gene-symbol-report/#!/hgnc_id/HGNC:40095	RNA, long non-coding	Approved
gene	BCL6-AS1	BCL6 antisense RNA 1	HGNC:51843	https://www.genenames.org/data/gene-symbol-report/#!/hgnc_id/HGNC:51843	RNA, long non-coding	Approved
gene	BCL10-AS1	BCL10 antisense RNA 1	HGNC:55868	https://www.genenames.org/data/gene-symbol-report/#!/hgnc_id/HGNC:55868	RNA, long non-coding	Approved
gene	BEAN1-AS1	BEAN1 antisense RNA 1	HGNC:51114	https://www.genenames.org/data/gene-symbol-report/#!/hgnc_id/HGNC:51114	RNA, long non-coding	Approved
gene	BET1-AS1	BET1 antisense RNA 1	HGNC:40690	https://www.genenames.org/data/gene-symbol-report/#!/hgnc_id/HGNC:40690	RNA, long non-coding	Approved
gene	BFSP2-AS1	BFSP2 antisense RNA 1	HGNC:28425	https://www.genenames.org/data/gene-symbol-report/#!/hgnc_id/HGNC:28425	RNA, long non-coding	Approved
gene	BHLHE22-AS1	BHLHE22 antisense RNA 1	HGNC:56147	https://www.genenames.org/data/gene-symbol-report/#!/hgnc_id/HGNC:56147	RNA, long non-coding	Approved
gene	BHLHE40-AS1	BHLHE40 antisense RNA 1	HGNC:44471	https://www.genenames.org/data/gene-symbol-report/#!/hgnc_id/HGNC:44471	RNA, long non-coding	Approved
gene	BICD1-AS1	BICD1 antisense RNA 1	HGNC:55475	https://www.genenames.org/data/gene-symbol-report/#!/hgnc_id/HGNC:55475	RNA, long non-coding	Approved
gene	BICRA-AS1	BICRA antisense RNA 1	HGNC:51588	https://www.genenames.org/data/gene-symbol-report/#!/hgnc_id/HGNC:51588	RNA, long non-coding	Approved
gene	BICRA-AS2	BICRA antisense RNA 2	HGNC:56742	https://www.genenames.org/data/gene-symbol-report/#!/hgnc_id/HGNC:56742	RNA, long non-coding	Approved
gene	BIRC6-AS1	BIRC6 antisense RNA 1	HGNC:40641	https://www.genenames.org/data/gene-symbol-report/#!/hgnc_id/HGNC:40641	RNA, long non-coding	Approved
gene	BIRC6-AS2	BIRC6 antisense RNA 2	HGNC:50490	https://www.genenames.org/data/gene-symbol-report/#!/hgnc_id/HGNC:50490	RNA, long non-coding	Approved
gene	BLK-AS1	BLK antisense RNA 1	HGNC:58190	https://www.genenames.org/data/gene-symbol-report/#!/hgnc_id/HGNC:58190	RNA, long non-coding	Approved
gene	BMAL2-AS1	BMAL2 antisense RNA 1	HGNC:49892	https://www.genenames.org/data/gene-symbol-report/#!/hgnc_id/HGNC:49892	RNA, long non-coding	Approved
gene	BMF-AS1	BMF antisense RNA 1	HGNC:53612	https://www.genenames.org/data/gene-symbol-report/#!/hgnc_id/HGNC:53612	RNA, long non-coding	Approved
gene	BMP7-AS1	BMP7 antisense RNA 1	HGNC:40096	https://www.genenames.org/data/gene-symbol-report/#!/hgnc_id/HGNC:40096	RNA, long non-coding	Approved
gene	BMP8B-AS1	BMP8B antisense RNA 1	HGNC:54364	https://www.genenames.org/data/gene-symbol-report/#!/hgnc_id/HGNC:54364	RNA, long non-coding	Approved
gene	BNC2-AS1	BNC2 antisense RNA 1	HGNC:53727	https://www.genenames.org/data/gene-symbol-report/#!/hgnc_id/HGNC:53727	RNA, long non-coding	Approved
gene	BRPF3-AS1	BRPF3 antisense RNA 1	HGNC:55591	https://www.genenames.org/data/gene-symbol-report/#!/hgnc_id/HGNC:55591	RNA, long non-coding	Approved
gene	BRSK1-AS1	BRSK1 antisense RNA 1	HGNC:58329	https://www.genenames.org/data/gene-symbol-report/#!/hgnc_id/HGNC:58329	RNA, long non-coding	Approved
gene	BRWD1-AS1	BRWD1 antisense RNA 1	HGNC:40614	https://www.genenames.org/data/gene-symbol-report/#!/hgnc_id/HGNC:40614	RNA, long non-coding	Approved
gene	BSG-AS1	BSG antisense RNA 1	HGNC:55286	https://www.genenames.org/data/gene-symbol-report/#!/hgnc_id/HGNC:55286	RNA, long non-coding	Approved
gene	BSN-AS1	BSN antisense RNA 1	HGNC:40102	https://www.genenames.org/data/gene-symbol-report/#!/hgnc_id/HGNC:40102	RNA, long non-coding	Approved
gene	BTBD3-AS1	BTBD3 antisense RNA 1	HGNC:40728	https://www.genenames.org/data/gene-symbol-report/#!/hgnc_id/HGNC:40728	RNA, long non-coding	Approved
gene	BTBD9-AS1	BTBD9 antisense RNA 1	HGNC:40959	https://www.genenames.org/data/gene-symbol-report/#!/hgnc_id/HGNC:40959	RNA, long non-coding	Approved
gene	BTG3-AS1	BTG3 antisense RNA 1	HGNC:53145	https://www.genenames.org/data/gene-symbol-report/#!/hgnc_id/HGNC:53145	RNA, long non-coding	Approved
gene	BZW1-AS1	BZW1 antisense RNA 1	HGNC:40839	https://www.genenames.org/data/gene-symbol-report/#!/hgnc_id/HGNC:40839	RNA, long non-coding	Approved
gene	C1orf167-AS1	C1orf167 antisense RNA 1	HGNC:41091	https://www.genenames.org/data/gene-symbol-report/#!/hgnc_id/HGNC:41091	RNA, long non-coding	Approved
gene	C1QTNF1-AS1	C1QTNF1 antisense RNA 1	HGNC:44351	https://www.genenames.org/data/gene-symbol-report/#!/hgnc_id/HGNC:44351	RNA, long non-coding	Approved
gene	C1QTNF7-AS1	C1QTNF7 antisense RNA 1	HGNC:40683	https://www.genenames.org/data/gene-symbol-report/#!/hgnc_id/HGNC:40683	RNA, long non-coding	Approved
gene	C1QTNF9-AS1	C1QTNF9 antisense RNA 1	HGNC:39906	https://www.genenames.org/data/gene-symbol-report/#!/hgnc_id/HGNC:39906	RNA, long non-coding	Approved
gene	C1RL-AS1	C1RL antisense RNA 1	HGNC:27461	https://www.genenames.org/data/gene-symbol-report/#!/hgnc_id/HGNC:27461	RNA, long non-coding	Approved
gene	C2-AS1	C2 antisense RNA 1	HGNC:49464	https://www.genenames.org/data/gene-symbol-report/#!/hgnc_id/HGNC:49464	RNA, long non-coding	Approved
gene	C2CD5-AS1	C2CD5 antisense RNA 1	HGNC:55961	https://www.genenames.org/data/gene-symbol-report/#!/hgnc_id/HGNC:55961	RNA, long non-coding	Approved
gene	C2orf74-AS1	C2orf74 antisense RNA 1	HGNC:56377	https://www.genenames.org/data/gene-symbol-report/#!/hgnc_id/HGNC:56377	RNA, long non-coding	Approved
gene	C4A-AS1	C4A antisense RNA 1	HGNC:39753	https://www.genenames.org/data/gene-symbol-report/#!/hgnc_id/HGNC:39753	RNA, long non-coding	Approved
gene	C4B-AS1	C4B antisense RNA 1	HGNC:39752	https://www.genenames.org/data/gene-symbol-report/#!/hgnc_id/HGNC:39752	RNA, long non-coding	Approved
gene	C5orf34-AS1	C5orf34 antisense RNA 1	HGNC:41061	https://www.genenames.org/data/gene-symbol-report/#!/hgnc_id/HGNC:41061	RNA, long non-coding	Approved
gene	C6orf47-AS1	C6orf47 antisense RNA 1	HGNC:39767	https://www.genenames.org/data/gene-symbol-report/#!/hgnc_id/HGNC:39767	RNA, long non-coding	Approved
gene	C8orf34-AS1	C8orf34 antisense RNA 1	HGNC:27840	https://www.genenames.org/data/gene-symbol-report/#!/hgnc_id/HGNC:27840	RNA, long non-coding	Approved
gene	C10orf67-AS1	C10orf67 antisense RNA 1	HGNC:55861	https://www.genenames.org/data/gene-symbol-report/#!/hgnc_id/HGNC:55861	RNA, long non-coding	Approved
gene	C10orf71-AS1	C10orf71 antisense RNA 1	HGNC:45007	https://www.genenames.org/data/gene-symbol-report/#!/hgnc_id/HGNC:45007	RNA, long non-coding	Approved
gene	C10orf95-AS1	C10orf95 antisense RNA 1	HGNC:45238	https://www.genenames.org/data/gene-symbol-report/#!/hgnc_id/HGNC:45238	RNA, long non-coding	Approved
gene	C12orf42-AS1	C12orf42 antisense RNA 1	HGNC:56185	https://www.genenames.org/data/gene-symbol-report/#!/hgnc_id/HGNC:56185	RNA, long non-coding	Approved
gene	C12orf75-AS1	C12orf75 antisense RNA 1	HGNC:55936	https://www.genenames.org/data/gene-symbol-report/#!/hgnc_id/HGNC:55936	RNA, long non-coding	Approved
gene	CA3-AS1	CA3 antisense RNA 1	HGNC:51657	https://www.genenames.org/data/gene-symbol-report/#!/hgnc_id/HGNC:51657	RNA, long non-coding	Approved
gene	CACNA1B-AS1	CACNA1B antisense RNA 1	HGNC:56165	https://www.genenames.org/data/gene-symbol-report/#!/hgnc_id/HGNC:56165	RNA, long non-coding	Approved
gene	CACNA1B-AS2	CACNA1B antisense RNA 2	HGNC:58213	https://www.genenames.org/data/gene-symbol-report/#!/hgnc_id/HGNC:58213	RNA, long non-coding	Approved
gene	CACNA1C-AS3	CACNA1C antisense RNA 3	HGNC:40117	https://www.genenames.org/data/gene-symbol-report/#!/hgnc_id/HGNC:40117	RNA, long non-coding	Approved
gene	CACNA1C-AS4	CACNA1C antisense RNA 4	HGNC:40116	https://www.genenames.org/data/gene-symbol-report/#!/hgnc_id/HGNC:40116	RNA, long non-coding	Approved
gene	CACNA1G-AS1	CACNA1G antisense RNA 1	HGNC:27377	https://www.genenames.org/data/gene-symbol-report/#!/hgnc_id/HGNC:27377	RNA, long non-coding	Approved
gene	CACNA2D1-AS1	CACNA2D1 antisense RNA 1	HGNC:40120	https://www.genenames.org/data/gene-symbol-report/#!/hgnc_id/HGNC:40120	RNA, long non-coding	Approved
gene	CACNA2D3-AS1	CACNA2D3 antisense RNA 1	HGNC:40702	https://www.genenames.org/data/gene-symbol-report/#!/hgnc_id/HGNC:40702	RNA, long non-coding	Approved
gene	CACNB2-AS1	CACNB2 antisense RNA 1	HGNC:58168	https://www.genenames.org/data/gene-symbol-report/#!/hgnc_id/HGNC:58168	RNA, long non-coding	Approved
gene	CACNB2-AS2	CACNB2 antisense RNA 2	HGNC:58169	https://www.genenames.org/data/gene-symbol-report/#!/hgnc_id/HGNC:58169	RNA, long non-coding	Approved
gene	CACTIN-AS1	CACTIN antisense RNA 1	HGNC:31391	https://www.genenames.org/data/gene-symbol-report/#!/hgnc_id/HGNC:31391	RNA, long non-coding	Approved
gene	CADM1-AS1	CADM1 antisense RNA 1	HGNC:56177	https://www.genenames.org/data/gene-symbol-report/#!/hgnc_id/HGNC:56177	RNA, long non-coding	Approved
gene	CADM2-AS1	CADM2 antisense RNA 1	HGNC:41248	https://www.genenames.org/data/gene-symbol-report/#!/hgnc_id/HGNC:41248	RNA, long non-coding	Approved
gene	CADM2-AS2	CADM2 antisense RNA 2	HGNC:41247	https://www.genenames.org/data/gene-symbol-report/#!/hgnc_id/HGNC:41247	RNA, long non-coding	Approved
gene	CADM3-AS1	CADM3 antisense RNA 1	HGNC:40812	https://www.genenames.org/data/gene-symbol-report/#!/hgnc_id/HGNC:40812	RNA, long non-coding	Approved
gene	CALHM6-AS1	CALHM6 antisense RNA 1	HGNC:40971	https://www.genenames.org/data/gene-symbol-report/#!/hgnc_id/HGNC:40971	RNA, long non-coding	Approved
gene	CALML3-AS1	CALML3 antisense RNA 1	HGNC:44682	https://www.genenames.org/data/gene-symbol-report/#!/hgnc_id/HGNC:44682	RNA, long non-coding	Approved
gene	CAMK2G-AS1	CAMK2G antisense RNA 1	HGNC:56057	https://www.genenames.org/data/gene-symbol-report/#!/hgnc_id/HGNC:56057	RNA, long non-coding	Approved
gene	CAMTA1-AS1	CAMTA1 antisense RNA 1	HGNC:40856	https://www.genenames.org/data/gene-symbol-report/#!/hgnc_id/HGNC:40856	RNA, long non-coding	Approved
gene	CAMTA1-AS2	CAMTA1 antisense RNA 2	HGNC:40855	https://www.genenames.org/data/gene-symbol-report/#!/hgnc_id/HGNC:40855	RNA, long non-coding	Approved
gene	CAMTA1-AS3	CAMTA1 antisense RNA 3	HGNC:40854	https://www.genenames.org/data/gene-symbol-report/#!/hgnc_id/HGNC:40854	RNA, long non-coding	Approved
gene	CAMTA2-AS1	CAMTA2 antisense RNA 1	HGNC:55342	https://www.genenames.org/data/gene-symbol-report/#!/hgnc_id/HGNC:55342	RNA, long non-coding	Approved
gene	CAPN1-AS1	CAPN1 antisense RNA 1	HGNC:56068	https://www.genenames.org/data/gene-symbol-report/#!/hgnc_id/HGNC:56068	RNA, long non-coding	Approved
gene	CAPN9-AS1	CAPN9 antisense RNA 1	HGNC:58238	https://www.genenames.org/data/gene-symbol-report/#!/hgnc_id/HGNC:58238	RNA, long non-coding	Approved
gene	CAPS2-AS1	CAPS2 antisense RNA 1	HGNC:40769	https://www.genenames.org/data/gene-symbol-report/#!/hgnc_id/HGNC:40769	RNA, long non-coding	Approved
gene	CARD8-AS1	CARD8 antisense RNA 1	HGNC:51408	https://www.genenames.org/data/gene-symbol-report/#!/hgnc_id/HGNC:51408	RNA, long non-coding	Approved
gene	CARD11-AS1	CARD11 antisense RNA 1	HGNC:40766	https://www.genenames.org/data/gene-symbol-report/#!/hgnc_id/HGNC:40766	RNA, long non-coding	Approved
gene	CARNMT1-AS1	CARNMT1 antisense RNA 1	HGNC:51188	https://www.genenames.org/data/gene-symbol-report/#!/hgnc_id/HGNC:51188	RNA, long non-coding	Approved
gene	CARS1-AS1	CARS1 antisense RNA 1	HGNC:40125	https://www.genenames.org/data/gene-symbol-report/#!/hgnc_id/HGNC:40125	RNA, long non-coding	Approved
gene	CASK-AS1	CASK antisense RNA 1	HGNC:40126	https://www.genenames.org/data/gene-symbol-report/#!/hgnc_id/HGNC:40126	RNA, long non-coding	Approved
gene	CASZ1-AS1	CASZ1 antisense RNA 1	HGNC:58339	https://www.genenames.org/data/gene-symbol-report/#!/hgnc_id/HGNC:58339	RNA, long non-coding	Approved
gene	CATIP-AS1	CATIP antisense RNA 1	HGNC:41080	https://www.genenames.org/data/gene-symbol-report/#!/hgnc_id/HGNC:41080	RNA, long non-coding	Approved
gene	CATIP-AS2	CATIP antisense RNA 2	HGNC:41079	https://www.genenames.org/data/gene-symbol-report/#!/hgnc_id/HGNC:41079	RNA, long non-coding	Approved
gene	CBLL1-AS1	CBLL1 antisense RNA 1	HGNC:55571	https://www.genenames.org/data/gene-symbol-report/#!/hgnc_id/HGNC:55571	RNA, long non-coding	Approved
gene	CBR1-AS1	CBR1 antisense RNA 1	HGNC:55777	https://www.genenames.org/data/gene-symbol-report/#!/hgnc_id/HGNC:55777	RNA, long non-coding	Approved
gene	CCDC13-AS1	CCDC13 antisense RNA 1	HGNC:41142	https://www.genenames.org/data/gene-symbol-report/#!/hgnc_id/HGNC:41142	RNA, long non-coding	Approved
gene	CCDC13-AS2	CCDC13 antisense RNA 2	HGNC:53019	https://www.genenames.org/data/gene-symbol-report/#!/hgnc_id/HGNC:53019	RNA, long non-coding	Approved
gene	CCDC18-AS1	CCDC18 antisense RNA 1	HGNC:52262	https://www.genenames.org/data/gene-symbol-report/#!/hgnc_id/HGNC:52262	RNA, long non-coding	Approved
gene	CCDC28A-AS1	CCDC28A antisense RNA 1	HGNC:51715	https://www.genenames.org/data/gene-symbol-report/#!/hgnc_id/HGNC:51715	RNA, long non-coding	Approved
gene	CCDC33-AS1	CCDC33 antisense RNA 1	HGNC:58163	https://www.genenames.org/data/gene-symbol-report/#!/hgnc_id/HGNC:58163	RNA, long non-coding	Approved
gene	CCDC39-AS1	CCDC39 antisense RNA 1	HGNC:41089	https://www.genenames.org/data/gene-symbol-report/#!/hgnc_id/HGNC:41089	RNA, long non-coding	Approved
gene	CCDC54-AS1	CCDC54 antisense RNA 1	HGNC:56107	https://www.genenames.org/data/gene-symbol-report/#!/hgnc_id/HGNC:56107	RNA, long non-coding	Approved
gene	CCDC86-AS1	CCDC86 antisense RNA 1	HGNC:56314	https://www.genenames.org/data/gene-symbol-report/#!/hgnc_id/HGNC:56314	RNA, long non-coding	Approved
gene	CCDC90B-AS1	CCDC90B antisense RNA 1	HGNC:55505	https://www.genenames.org/data/gene-symbol-report/#!/hgnc_id/HGNC:55505	RNA, long non-coding	Approved
gene	CCDC144NL-AS1	CCDC144NL antisense RNA 1	HGNC:51340	https://www.genenames.org/data/gene-symbol-report/#!/hgnc_id/HGNC:51340	RNA, long non-coding	Approved
gene	CCDC148-AS1	CCDC148 antisense RNA 1	HGNC:44134	https://www.genenames.org/data/gene-symbol-report/#!/hgnc_id/HGNC:44134	RNA, long non-coding	Approved
gene	CCDC183-AS1	CCDC183 antisense RNA 1	HGNC:44105	https://www.genenames.org/data/gene-symbol-report/#!/hgnc_id/HGNC:44105	RNA, long non-coding	Approved
gene	CCL3-AS1	CCL3 antisense RNA 1	HGNC:55229	https://www.genenames.org/data/gene-symbol-report/#!/hgnc_id/HGNC:55229	RNA, long non-coding	Approved
gene	CCM2L-AS1	CCM2L antisense RNA 1	HGNC:58356	https://www.genenames.org/data/gene-symbol-report/#!/hgnc_id/HGNC:58356	RNA, long non-coding	Approved
gene	CCN2-AS1	CCN2 antisense RNA 1	HGNC:40164	https://www.genenames.org/data/gene-symbol-report/#!/hgnc_id/HGNC:40164	RNA, long non-coding	Approved
gene	CCND2-AS1	CCND2 antisense RNA 1	HGNC:49398	https://www.genenames.org/data/gene-symbol-report/#!/hgnc_id/HGNC:49398	RNA, long non-coding	Approved
gene	CCNT2-AS1	CCNT2 antisense RNA 1	HGNC:40130	https://www.genenames.org/data/gene-symbol-report/#!/hgnc_id/HGNC:40130	RNA, long non-coding	Approved
gene	CCNY-AS1	CCNY antisense RNA 1	HGNC:55252	https://www.genenames.org/data/gene-symbol-report/#!/hgnc_id/HGNC:55252	RNA, long non-coding	Approved
gene	CCT5-AS1	CCT5 antisense RNA 1	HGNC:58210	https://www.genenames.org/data/gene-symbol-report/#!/hgnc_id/HGNC:58210	RNA, long non-coding	Approved
gene	CD27-AS1	CD27 antisense RNA 1	HGNC:43896	https://www.genenames.org/data/gene-symbol-report/#!/hgnc_id/HGNC:43896	RNA, long non-coding	Approved
gene	CD63-AS1	CD63 antisense RNA 1	HGNC:55455	https://www.genenames.org/data/gene-symbol-report/#!/hgnc_id/HGNC:55455	RNA, long non-coding	Approved
gene	CD81-AS1	CD81 antisense RNA 1	HGNC:49384	https://www.genenames.org/data/gene-symbol-report/#!/hgnc_id/HGNC:49384	RNA, long non-coding	Approved
gene	CD82-AS1	CD82 antisense RNA 1	HGNC:56287	https://www.genenames.org/data/gene-symbol-report/#!/hgnc_id/HGNC:56287	RNA, long non-coding	Approved
gene	CD101-AS1	CD101 antisense RNA 1	HGNC:55665	https://www.genenames.org/data/gene-symbol-report/#!/hgnc_id/HGNC:55665	RNA, long non-coding	Approved
gene	CD109-AS1	CD109 antisense RNA 1	HGNC:55765	https://www.genenames.org/data/gene-symbol-report/#!/hgnc_id/HGNC:55765	RNA, long non-coding	Approved
gene	CD200R1L-AS1	CD200R1L antisense RNA 1	HGNC:54071	https://www.genenames.org/data/gene-symbol-report/#!/hgnc_id/HGNC:54071	RNA, long non-coding	Approved
gene	CD300LD-AS1	CD300LD antisense RNA 1	HGNC:26480	https://www.genenames.org/data/gene-symbol-report/#!/hgnc_id/HGNC:26480	RNA, long non-coding	Approved
gene	CDC42-AS1	CDC42 antisense RNA 1	HGNC:54314	https://www.genenames.org/data/gene-symbol-report/#!/hgnc_id/HGNC:54314	RNA, long non-coding	Approved
gene	CDC42EP3-AS1	CDC42EP3 antisense RNA 1	HGNC:56370	https://www.genenames.org/data/gene-symbol-report/#!/hgnc_id/HGNC:56370	RNA, long non-coding	Approved
gene	CDH2-AS1	CDH2 antisense RNA 1	HGNC:40138	https://www.genenames.org/data/gene-symbol-report/#!/hgnc_id/HGNC:40138	RNA, long non-coding	Approved
gene	CDH3-AS1	CDH3 antisense RNA 1	HGNC:56084	https://www.genenames.org/data/gene-symbol-report/#!/hgnc_id/HGNC:56084	RNA, long non-coding	Approved
gene	CDH4-AS1	CDH4 antisense RNA 1	HGNC:40139	https://www.genenames.org/data/gene-symbol-report/#!/hgnc_id/HGNC:40139	RNA, long non-coding	Approved
gene	CDH4-AS2	CDH4 antisense RNA 2	HGNC:58218	https://www.genenames.org/data/gene-symbol-report/#!/hgnc_id/HGNC:58218	RNA, long non-coding	Approved
gene	CDH8-AS1	CDH8 antisense RNA 1	HGNC:55399	https://www.genenames.org/data/gene-symbol-report/#!/hgnc_id/HGNC:55399	RNA, long non-coding	Approved
gene	CDH13-AS1	CDH13 antisense RNA 1	HGNC:55989	https://www.genenames.org/data/gene-symbol-report/#!/hgnc_id/HGNC:55989	RNA, long non-coding	Approved
gene	CDH13-AS2	CDH13 antisense RNA 2	HGNC:56243	https://www.genenames.org/data/gene-symbol-report/#!/hgnc_id/HGNC:56243	RNA, long non-coding	Approved
gene	CDH18-AS1	CDH18 antisense RNA 1	HGNC:53088	https://www.genenames.org/data/gene-symbol-report/#!/hgnc_id/HGNC:53088	RNA, long non-coding	Approved
gene	CDK5R2-AS1	CDK5R2 antisense RNA 1	HGNC:55677	https://www.genenames.org/data/gene-symbol-report/#!/hgnc_id/HGNC:55677	RNA, long non-coding	Approved
gene	CDK6-AS1	CDK6 antisense RNA 1	HGNC:40141	https://www.genenames.org/data/gene-symbol-report/#!/hgnc_id/HGNC:40141	RNA, long non-coding	Approved
gene	CDKN1A-AS1	CDKN1A antisense RNA 1	HGNC:42399	https://www.genenames.org/data/gene-symbol-report/#!/hgnc_id/HGNC:42399	RNA, long non-coding	Approved
gene	CDKN2A-AS1	CDKN2A antisense RNA 1	HGNC:23831	https://www.genenames.org/data/gene-symbol-report/#!/hgnc_id/HGNC:23831	RNA, long non-coding	Approved
gene	CDYL-AS1	CDYL antisense RNA 1	HGNC:40142	https://www.genenames.org/data/gene-symbol-report/#!/hgnc_id/HGNC:40142	RNA, long non-coding	Approved
gene	CEBPB-AS1	CEBPB antisense RNA 1	HGNC:51226	https://www.genenames.org/data/gene-symbol-report/#!/hgnc_id/HGNC:51226	RNA, long non-coding	Approved
gene	CELF2-AS1	CELF2 antisense RNA 1	HGNC:23515	https://www.genenames.org/data/gene-symbol-report/#!/hgnc_id/HGNC:23515	RNA, long non-coding	Approved
gene	CELF2-AS2	CELF2 antisense RNA 2	HGNC:44703	https://www.genenames.org/data/gene-symbol-report/#!/hgnc_id/HGNC:44703	RNA, long non-coding	Approved
gene	CELF2-AS3	CELF2 antisense RNA 3	HGNC:58224	https://www.genenames.org/data/gene-symbol-report/#!/hgnc_id/HGNC:58224	RNA, long non-coding	Approved
gene	CELF2-AS4	CELF2 antisense RNA 4	HGNC:58359	https://www.genenames.org/data/gene-symbol-report/#!/hgnc_id/HGNC:58359	RNA, long non-coding	Approved
gene	CELF6-AS1	CELF6 antisense RNA 1	HGNC:58304	https://www.genenames.org/data/gene-symbol-report/#!/hgnc_id/HGNC:58304	RNA, long non-coding	Approved
gene	CENPN-AS1	CENPN antisense RNA 1	HGNC:55106	https://www.genenames.org/data/gene-symbol-report/#!/hgnc_id/HGNC:55106	RNA, long non-coding	Approved
gene	CEP152-AS1	CEP152 antisense RNA 1	HGNC:58297	https://www.genenames.org/data/gene-symbol-report/#!/hgnc_id/HGNC:58297	RNA, long non-coding	Approved
gene	CEP250-AS1	CEP250 antisense RNA 1	HGNC:40143	https://www.genenames.org/data/gene-symbol-report/#!/hgnc_id/HGNC:40143	RNA, long non-coding	Approved
gene	CERS2-AS1	CERS2 antisense RNA 1	HGNC:58295	https://www.genenames.org/data/gene-symbol-report/#!/hgnc_id/HGNC:58295	RNA, long non-coding	Approved
gene	CERS3-AS1	CERS3 antisense RNA 1	HGNC:51431	https://www.genenames.org/data/gene-symbol-report/#!/hgnc_id/HGNC:51431	RNA, long non-coding	Approved
gene	CERS6-AS1	CERS6 antisense RNA 1	HGNC:44485	https://www.genenames.org/data/gene-symbol-report/#!/hgnc_id/HGNC:44485	RNA, long non-coding	Approved
gene	CFAP20DC-AS1	CFAP20DC antisense RNA 1	HGNC:41063	https://www.genenames.org/data/gene-symbol-report/#!/hgnc_id/HGNC:41063	RNA, long non-coding	Approved
gene	CFAP44-AS1	CFAP44 antisense RNA 1	HGNC:41113	https://www.genenames.org/data/gene-symbol-report/#!/hgnc_id/HGNC:41113	RNA, long non-coding	Approved
gene	CFAP61-AS1	CFAP61 antisense RNA 1	HGNC:40731	https://www.genenames.org/data/gene-symbol-report/#!/hgnc_id/HGNC:40731	RNA, long non-coding	Approved
gene	CFAP65-AS1	CFAP65 antisense RNA 1	HGNC:58353	https://www.genenames.org/data/gene-symbol-report/#!/hgnc_id/HGNC:58353	RNA, long non-coding	Approved
gene	CFAP97D1-AS1	CFAP97D1 antisense RNA 1	HGNC:58321	https://www.genenames.org/data/gene-symbol-report/#!/hgnc_id/HGNC:58321	RNA, long non-coding	Approved
gene	CFAP418-AS1	CFAP418 antisense RNA 1	HGNC:50444	https://www.genenames.org/data/gene-symbol-report/#!/hgnc_id/HGNC:50444	RNA, long non-coding	Approved
gene	CFLAR-AS1	CFLAR antisense RNA 1	HGNC:14437	https://www.genenames.org/data/gene-symbol-report/#!/hgnc_id/HGNC:14437	RNA, long non-coding	Approved
gene	CFTR-AS1	CFTR antisense RNA 1	HGNC:40144	https://www.genenames.org/data/gene-symbol-report/#!/hgnc_id/HGNC:40144	RNA, long non-coding	Approved
gene	CFTR-AS2	CFTR antisense RNA 2	HGNC:40145	https://www.genenames.org/data/gene-symbol-report/#!/hgnc_id/HGNC:40145	RNA, long non-coding	Approved
gene	CHD4-AS1	CHD4 antisense RNA 1	HGNC:58242	https://www.genenames.org/data/gene-symbol-report/#!/hgnc_id/HGNC:58242	RNA, long non-coding	Approved
gene	CHL1-AS1	CHL1 antisense RNA 1	HGNC:40148	https://www.genenames.org/data/gene-symbol-report/#!/hgnc_id/HGNC:40148	RNA, long non-coding	Approved
gene	CHL1-AS2	CHL1 antisense RNA 2	HGNC:40147	https://www.genenames.org/data/gene-symbol-report/#!/hgnc_id/HGNC:40147	RNA, long non-coding	Approved
gene	CHLSN-AS1	CHLSN antisense RNA 1	HGNC:58147	https://www.genenames.org/data/gene-symbol-report/#!/hgnc_id/HGNC:58147	RNA, long non-coding	Approved
gene	CHMP1B-AS1	CHMP1B antisense RNA 1	HGNC:52778	https://www.genenames.org/data/gene-symbol-report/#!/hgnc_id/HGNC:52778	RNA, long non-coding	Approved
gene	CHN2-AS1	CHN2 antisense RNA 1	HGNC:40149	https://www.genenames.org/data/gene-symbol-report/#!/hgnc_id/HGNC:40149	RNA, long non-coding	Approved
gene	CHODL-AS2	CHODL antisense RNA 2	HGNC:58357	https://www.genenames.org/data/gene-symbol-report/#!/hgnc_id/HGNC:58357	RNA, long non-coding	Approved
gene	CHRM1-AS1	CHRM1 antisense RNA 1	HGNC:58194	https://www.genenames.org/data/gene-symbol-report/#!/hgnc_id/HGNC:58194	RNA, long non-coding	Approved
gene	CHRM3-AS1	CHRM3 antisense RNA 1	HGNC:40150	https://www.genenames.org/data/gene-symbol-report/#!/hgnc_id/HGNC:40150	RNA, long non-coding	Approved
gene	CHRM3-AS2	CHRM3 antisense RNA 2	HGNC:43725	https://www.genenames.org/data/gene-symbol-report/#!/hgnc_id/HGNC:43725	RNA, long non-coding	Approved
gene	CHSY3-AS1	CHSY3 antisense RNA 1	HGNC:58253	https://www.genenames.org/data/gene-symbol-report/#!/hgnc_id/HGNC:58253	RNA, long non-coding	Approved
gene	CIRBP-AS1	CIRBP antisense RNA 1	HGNC:28588	https://www.genenames.org/data/gene-symbol-report/#!/hgnc_id/HGNC:28588	RNA, long non-coding	Approved
gene	CKMT2-AS1	CKMT2 antisense RNA 1	HGNC:48997	https://www.genenames.org/data/gene-symbol-report/#!/hgnc_id/HGNC:48997	RNA, long non-coding	Approved
gene	CLASP1-AS1	CLASP1 antisense RNA 1	HGNC:55328	https://www.genenames.org/data/gene-symbol-report/#!/hgnc_id/HGNC:55328	RNA, long non-coding	Approved
gene	CLCA4-AS1	CLCA4 antisense RNA 1	HGNC:54055	https://www.genenames.org/data/gene-symbol-report/#!/hgnc_id/HGNC:54055	RNA, long non-coding	Approved
gene	CLDN10-AS1	CLDN10 antisense RNA 1	HGNC:39907	https://www.genenames.org/data/gene-symbol-report/#!/hgnc_id/HGNC:39907	RNA, long non-coding	Approved
gene	CLDND1-AS1	CLDND1 antisense RNA 1	HGNC:58245	https://www.genenames.org/data/gene-symbol-report/#!/hgnc_id/HGNC:58245	RNA, long non-coding	Approved
gene	CLEC12A-AS1	CLEC12A antisense RNA 1	HGNC:53407	https://www.genenames.org/data/gene-symbol-report/#!/hgnc_id/HGNC:53407	RNA, long non-coding	Approved
gene	CLIP1-AS1	CLIP1 antisense RNA 1	HGNC:48586	https://www.genenames.org/data/gene-symbol-report/#!/hgnc_id/HGNC:48586	RNA, long non-coding	Approved
gene	CLK3-AS1	CLK3 antisense RNA 1	HGNC:58198	https://www.genenames.org/data/gene-symbol-report/#!/hgnc_id/HGNC:58198	RNA, long non-coding	Approved
gene	CLLU1-AS1	CLLU1 antisense RNA 1	HGNC:24070	https://www.genenames.org/data/gene-symbol-report/#!/hgnc_id/HGNC:24070	RNA, long non-coding	Approved
gene	CLN8-AS1	CLN8 antisense RNA 1	HGNC:55523	https://www.genenames.org/data/gene-symbol-report/#!/hgnc_id/HGNC:55523	RNA, long non-coding	Approved
gene	CLSPN-AS1	CLSPN antisense RNA 1	HGNC:40896	https://www.genenames.org/data/gene-symbol-report/#!/hgnc_id/HGNC:40896	RNA, long non-coding	Approved
gene	CLSTN2-AS1	CLSTN2 antisense RNA 1	HGNC:49095	https://www.genenames.org/data/gene-symbol-report/#!/hgnc_id/HGNC:49095	RNA, long non-coding	Approved
gene	CLYBL-AS1	CLYBL antisense RNA 1	HGNC:39893	https://www.genenames.org/data/gene-symbol-report/#!/hgnc_id/HGNC:39893	RNA, long non-coding	Approved
gene	CLYBL-AS2	CLYBL antisense RNA 2	HGNC:39894	https://www.genenames.org/data/gene-symbol-report/#!/hgnc_id/HGNC:39894	RNA, long non-coding	Approved
gene	CLYBL-AS3	CLYBL antisense RNA 3	HGNC:56191	https://www.genenames.org/data/gene-symbol-report/#!/hgnc_id/HGNC:56191	RNA, long non-coding	Approved
gene	CNGB3-AS1	CNGB3 antisense RNA 1	HGNC:58258	https://www.genenames.org/data/gene-symbol-report/#!/hgnc_id/HGNC:58258	RNA, long non-coding	Approved
gene	CNIH3-AS1	CNIH3 antisense RNA 1	HGNC:41163	https://www.genenames.org/data/gene-symbol-report/#!/hgnc_id/HGNC:41163	RNA, long non-coding	Approved
gene	CNIH3-AS2	CNIH3 antisense RNA 2	HGNC:41162	https://www.genenames.org/data/gene-symbol-report/#!/hgnc_id/HGNC:41162	RNA, long non-coding	Approved
gene	CNOT10-AS1	CNOT10 antisense RNA 1	HGNC:41031	https://www.genenames.org/data/gene-symbol-report/#!/hgnc_id/HGNC:41031	RNA, long non-coding	Approved
gene	CNPY2-AS1	CNPY2 antisense RNA 1	HGNC:55480	https://www.genenames.org/data/gene-symbol-report/#!/hgnc_id/HGNC:55480	RNA, long non-coding	Approved
gene	CNTFR-AS1	CNTFR antisense RNA 1	HGNC:48712	https://www.genenames.org/data/gene-symbol-report/#!/hgnc_id/HGNC:48712	RNA, long non-coding	Approved
gene	CNTN4-AS1	CNTN4 antisense RNA 1	HGNC:39985	https://www.genenames.org/data/gene-symbol-report/#!/hgnc_id/HGNC:39985	RNA, long non-coding	Approved
gene	CNTN4-AS2	CNTN4 antisense RNA 2	HGNC:39986	https://www.genenames.org/data/gene-symbol-report/#!/hgnc_id/HGNC:39986	RNA, long non-coding	Approved
gene	CNTNAP2-AS1	CNTNAP2 antisense RNA 1	HGNC:40657	https://www.genenames.org/data/gene-symbol-report/#!/hgnc_id/HGNC:40657	RNA, long non-coding	Approved
gene	COA6-AS1	COA6 antisense RNA 1	HGNC:40825	https://www.genenames.org/data/gene-symbol-report/#!/hgnc_id/HGNC:40825	RNA, long non-coding	Approved
gene	COL4A2-AS1	COL4A2 antisense RNA 1	HGNC:40156	https://www.genenames.org/data/gene-symbol-report/#!/hgnc_id/HGNC:40156	RNA, long non-coding	Approved
gene	COL4A2-AS2	COL4A2 antisense RNA 2	HGNC:39849	https://www.genenames.org/data/gene-symbol-report/#!/hgnc_id/HGNC:39849	RNA, long non-coding	Approved
gene	COL5A1-AS1	COL5A1 antisense RNA 1	HGNC:31368	https://www.genenames.org/data/gene-symbol-report/#!/hgnc_id/HGNC:31368	RNA, long non-coding	Approved
gene	COL15A1-AS1	COL15A1 antisense RNA 1	HGNC:58152	https://www.genenames.org/data/gene-symbol-report/#!/hgnc_id/HGNC:58152	RNA, long non-coding	Approved
gene	COL18A1-AS2	COL18A1 antisense RNA 2	HGNC:40155	https://www.genenames.org/data/gene-symbol-report/#!/hgnc_id/HGNC:40155	RNA, long non-coding	Approved
gene	CORO1A-AS1	CORO1A antisense RNA 1	HGNC:55367	https://www.genenames.org/data/gene-symbol-report/#!/hgnc_id/HGNC:55367	RNA, long non-coding	Approved
gene	CPB2-AS1	CPB2 antisense RNA 1	HGNC:39898	https://www.genenames.org/data/gene-symbol-report/#!/hgnc_id/HGNC:39898	RNA, long non-coding	Approved
gene	CPEB1-AS1	CPEB1 antisense RNA 1	HGNC:27523	https://www.genenames.org/data/gene-symbol-report/#!/hgnc_id/HGNC:27523	RNA, long non-coding	Approved
gene	CPLANE1-AS1	CPLANE1 antisense RNA 1	HGNC:56117	https://www.genenames.org/data/gene-symbol-report/#!/hgnc_id/HGNC:56117	RNA, long non-coding	Approved
gene	CPNE8-AS1	CPNE8 antisense RNA 1	HGNC:53937	https://www.genenames.org/data/gene-symbol-report/#!/hgnc_id/HGNC:53937	RNA, long non-coding	Approved
gene	CPVL-AS1	CPVL antisense RNA 1	HGNC:40685	https://www.genenames.org/data/gene-symbol-report/#!/hgnc_id/HGNC:40685	RNA, long non-coding	Approved
gene	CPVL-AS2	CPVL antisense RNA 2	HGNC:56138	https://www.genenames.org/data/gene-symbol-report/#!/hgnc_id/HGNC:56138	RNA, long non-coding	Approved
gene	CR1-AS1	CR1 antisense RNA 1	HGNC:40160	https://www.genenames.org/data/gene-symbol-report/#!/hgnc_id/HGNC:40160	RNA, long non-coding	Approved
gene	CRADD-AS1	CRADD antisense RNA 1	HGNC:56184	https://www.genenames.org/data/gene-symbol-report/#!/hgnc_id/HGNC:56184	RNA, long non-coding	Approved
gene	CREB3L2-AS1	CREB3L2 antisense RNA 1	HGNC:41030	https://www.genenames.org/data/gene-symbol-report/#!/hgnc_id/HGNC:41030	RNA, long non-coding	Approved
gene	CRK-AS1	CRK antisense RNA 1	HGNC:58106	https://www.genenames.org/data/gene-symbol-report/#!/hgnc_id/HGNC:58106	RNA, long non-coding	Approved
gene	CRPPA-AS1	CRPPA antisense RNA 1	HGNC:48962	https://www.genenames.org/data/gene-symbol-report/#!/hgnc_id/HGNC:48962	RNA, long non-coding	Approved
gene	CRTC3-AS1	CRTC3 antisense RNA 1	HGNC:51433	https://www.genenames.org/data/gene-symbol-report/#!/hgnc_id/HGNC:51433	RNA, long non-coding	Approved
gene	CSGALNACT1-AS1	CSGALNACT1 antisense RNA 1	HGNC:58187	https://www.genenames.org/data/gene-symbol-report/#!/hgnc_id/HGNC:58187	RNA, long non-coding	Approved
gene	CSMD2-AS1	CSMD2 antisense RNA 1	HGNC:40882	https://www.genenames.org/data/gene-symbol-report/#!/hgnc_id/HGNC:40882	RNA, long non-coding	Approved
gene	CSNK1G2-AS1	CSNK1G2 antisense RNA 1	HGNC:28604	https://www.genenames.org/data/gene-symbol-report/#!/hgnc_id/HGNC:28604	RNA, long non-coding	Approved
gene	CSRP1-AS1	CSRP1 antisense RNA 1	HGNC:55856	https://www.genenames.org/data/gene-symbol-report/#!/hgnc_id/HGNC:55856	RNA, long non-coding	Approved
gene	CTIF-AS1	CTIF antisense RNA 1	HGNC:58323	https://www.genenames.org/data/gene-symbol-report/#!/hgnc_id/HGNC:58323	RNA, long non-coding	Approved
gene	CTNNA1-AS1	CTNNA1 antisense RNA 1	HGNC:55535	https://www.genenames.org/data/gene-symbol-report/#!/hgnc_id/HGNC:55535	RNA, long non-coding	Approved
gene	CTNNA2-AS1	CTNNA2 antisense RNA 1	HGNC:40165	https://www.genenames.org/data/gene-symbol-report/#!/hgnc_id/HGNC:40165	RNA, long non-coding	Approved
gene	CTNNA3-AS1	CTNNA3 antisense RNA 1	HGNC:58344	https://www.genenames.org/data/gene-symbol-report/#!/hgnc_id/HGNC:58344	RNA, long non-coding	Approved
gene	CTNNBIP1-AS1	CTNNBIP1 antisense RNA 1	HGNC:40782	https://www.genenames.org/data/gene-symbol-report/#!/hgnc_id/HGNC:40782	RNA, long non-coding	Approved
gene	CTNS-AS1	CTNS antisense RNA 1	HGNC:56090	https://www.genenames.org/data/gene-symbol-report/#!/hgnc_id/HGNC:56090	RNA, long non-coding	Approved
gene	CTXN2-AS1	CTXN2 antisense RNA 1	HGNC:55426	https://www.genenames.org/data/gene-symbol-report/#!/hgnc_id/HGNC:55426	RNA, long non-coding	Approved
gene	CUL9-AS1	CUL9 antisense RNA 1	HGNC:58240	https://www.genenames.org/data/gene-symbol-report/#!/hgnc_id/HGNC:58240	RNA, long non-coding	Approved
gene	CXXC4-AS1	CXXC4 antisense RNA 1	HGNC:41054	https://www.genenames.org/data/gene-symbol-report/#!/hgnc_id/HGNC:41054	RNA, long non-coding	Approved
gene	CXXC5-AS1	CXXC5 antisense RNA 1	HGNC:53009	https://www.genenames.org/data/gene-symbol-report/#!/hgnc_id/HGNC:53009	RNA, long non-coding	Approved
gene	CYLD-AS1	CYLD antisense RNA 1	HGNC:55352	https://www.genenames.org/data/gene-symbol-report/#!/hgnc_id/HGNC:55352	RNA, long non-coding	Approved
gene	CYLD-AS2	CYLD antisense RNA 2	HGNC:56848	https://www.genenames.org/data/gene-symbol-report/#!/hgnc_id/HGNC:56848	RNA, long non-coding	Approved
gene	CYMP-AS1	CYMP antisense RNA 1	HGNC:52509	https://www.genenames.org/data/gene-symbol-report/#!/hgnc_id/HGNC:52509	RNA, long non-coding	Approved
gene	CYP1B1-AS1	CYP1B1 antisense RNA 1	HGNC:28543	https://www.genenames.org/data/gene-symbol-report/#!/hgnc_id/HGNC:28543	RNA, long non-coding	Approved
gene	CYP3A4-AS1	CYP3A4 antisense RNA 1	HGNC:58107	https://www.genenames.org/data/gene-symbol-report/#!/hgnc_id/HGNC:58107	RNA, long non-coding	Approved
gene	CYP17A1-AS1	CYP17A1 antisense RNA 1	HGNC:31671	https://www.genenames.org/data/gene-symbol-report/#!/hgnc_id/HGNC:31671	RNA, long non-coding	Approved
gene	CYP51A1-AS1	CYP51A1 antisense RNA 1	HGNC:50694	https://www.genenames.org/data/gene-symbol-report/#!/hgnc_id/HGNC:50694	RNA, long non-coding	Approved
gene	CYYR1-AS1	CYYR1 antisense RNA 1	HGNC:39560	https://www.genenames.org/data/gene-symbol-report/#!/hgnc_id/HGNC:39560	RNA, long non-coding	Approved
gene	DAAM2-AS1	DAAM2 antisense RNA 1	HGNC:40830	https://www.genenames.org/data/gene-symbol-report/#!/hgnc_id/HGNC:40830	RNA, long non-coding	Approved
gene	DAB1-AS1	DAB1 antisense RNA 1	HGNC:49443	https://www.genenames.org/data/gene-symbol-report/#!/hgnc_id/HGNC:49443	RNA, long non-coding	Approved
gene	DACT3-AS1	DACT3 antisense RNA 1	HGNC:44120	https://www.genenames.org/data/gene-symbol-report/#!/hgnc_id/HGNC:44120	RNA, long non-coding	Approved
gene	DAOA-AS1	DAOA antisense RNA 1	HGNC:30243	https://www.genenames.org/data/gene-symbol-report/#!/hgnc_id/HGNC:30243	RNA, long non-coding	Approved
gene	DARS1-AS1	DARS1 antisense RNA 1	HGNC:40170	https://www.genenames.org/data/gene-symbol-report/#!/hgnc_id/HGNC:40170	RNA, long non-coding	Approved
gene	DBX2-AS1	DBX2 antisense RNA 1	HGNC:55479	https://www.genenames.org/data/gene-symbol-report/#!/hgnc_id/HGNC:55479	RNA, long non-coding	Approved
gene	DCAF12-AS1	DCAF12 antisense RNA 1	HGNC:58097	https://www.genenames.org/data/gene-symbol-report/#!/hgnc_id/HGNC:58097	RNA, long non-coding	Approved
gene	DCHS1-AS1	DCHS1 antisense RNA 1	HGNC:40650	https://www.genenames.org/data/gene-symbol-report/#!/hgnc_id/HGNC:40650	RNA, long non-coding	Approved
gene	DCST1-AS1	DCST1 antisense RNA 1	HGNC:41147	https://www.genenames.org/data/gene-symbol-report/#!/hgnc_id/HGNC:41147	RNA, long non-coding	Approved
gene	DCTN1-AS1	DCTN1 antisense RNA 1	HGNC:44151	https://www.genenames.org/data/gene-symbol-report/#!/hgnc_id/HGNC:44151	RNA, long non-coding	Approved
gene	DDC-AS1	DDC antisense RNA 1	HGNC:40171	https://www.genenames.org/data/gene-symbol-report/#!/hgnc_id/HGNC:40171	RNA, long non-coding	Approved
gene	DDIT4-AS1	DDIT4 antisense RNA 1	HGNC:52379	https://www.genenames.org/data/gene-symbol-report/#!/hgnc_id/HGNC:52379	RNA, long non-coding	Approved
gene	DDIT4L-AS1	DDIT4L antisense RNA 1	HGNC:55562	https://www.genenames.org/data/gene-symbol-report/#!/hgnc_id/HGNC:55562	RNA, long non-coding	Approved
gene	DDX11-AS1	DDX11 antisense RNA 1	HGNC:44176	https://www.genenames.org/data/gene-symbol-report/#!/hgnc_id/HGNC:44176	RNA, long non-coding	Approved
gene	DDX25-AS1	DDX25 antisense RNA 1	HGNC:58188	https://www.genenames.org/data/gene-symbol-report/#!/hgnc_id/HGNC:58188	RNA, long non-coding	Approved
gene	DDX39B-AS1	DDX39B antisense RNA 1	HGNC:39771	https://www.genenames.org/data/gene-symbol-report/#!/hgnc_id/HGNC:39771	RNA, long non-coding	Approved
gene	DDX59-AS1	DDX59 antisense RNA 1	HGNC:41094	https://www.genenames.org/data/gene-symbol-report/#!/hgnc_id/HGNC:41094	RNA, long non-coding	Approved
gene	DENND1A-AS1	DENND1A antisense RNA 1	HGNC:58235	https://www.genenames.org/data/gene-symbol-report/#!/hgnc_id/HGNC:58235	RNA, long non-coding	Approved
gene	DENND2B-AS1	DENND2B antisense RNA 1	HGNC:56176	https://www.genenames.org/data/gene-symbol-report/#!/hgnc_id/HGNC:56176	RNA, long non-coding	Approved
gene	DENND3-AS1	DENND3 antisense RNA 1	HGNC:55537	https://www.genenames.org/data/gene-symbol-report/#!/hgnc_id/HGNC:55537	RNA, long non-coding	Approved
gene	DENND5B-AS1	DENND5B antisense RNA 1	HGNC:42517	https://www.genenames.org/data/gene-symbol-report/#!/hgnc_id/HGNC:42517	RNA, long non-coding	Approved
gene	DENND6A-AS1	DENND6A antisense RNA 1	HGNC:41152	https://www.genenames.org/data/gene-symbol-report/#!/hgnc_id/HGNC:41152	RNA, long non-coding	Approved
gene	DEPDC1-AS1	DEPDC1 antisense RNA 1	HGNC:50592	https://www.genenames.org/data/gene-symbol-report/#!/hgnc_id/HGNC:50592	RNA, long non-coding	Approved
gene	DEPDC1-AS2	DEPDC1 antisense RNA 2	HGNC:58135	https://www.genenames.org/data/gene-symbol-report/#!/hgnc_id/HGNC:58135	RNA, long non-coding	Approved
gene	DEPTOR-AS1	DEPTOR antisense RNA 1	HGNC:55602	https://www.genenames.org/data/gene-symbol-report/#!/hgnc_id/HGNC:55602	RNA, long non-coding	Approved
gene	DGUOK-AS1	DGUOK antisense RNA 1	HGNC:43441	https://www.genenames.org/data/gene-symbol-report/#!/hgnc_id/HGNC:43441	RNA, long non-coding	Approved
gene	DHDDS-AS1	DHDDS antisense RNA 1	HGNC:40925	https://www.genenames.org/data/gene-symbol-report/#!/hgnc_id/HGNC:40925	RNA, long non-coding	Approved
gene	DHRS4-AS1	DHRS4 antisense RNA 1	HGNC:23175	https://www.genenames.org/data/gene-symbol-report/#!/hgnc_id/HGNC:23175	RNA, long non-coding	Approved
gene	DHX9-AS1	DHX9 antisense RNA 1	HGNC:56097	https://www.genenames.org/data/gene-symbol-report/#!/hgnc_id/HGNC:56097	RNA, long non-coding	Approved
gene	DIAPH1-AS1	DIAPH1 antisense RNA 1	HGNC:40177	https://www.genenames.org/data/gene-symbol-report/#!/hgnc_id/HGNC:40177	RNA, long non-coding	Approved
gene	DIAPH2-AS1	DIAPH2 antisense RNA 1	HGNC:16972	https://www.genenames.org/data/gene-symbol-report/#!/hgnc_id/HGNC:16972	RNA, long non-coding	Approved
gene	DIAPH3-AS1	DIAPH3 antisense RNA 1	HGNC:39915	https://www.genenames.org/data/gene-symbol-report/#!/hgnc_id/HGNC:39915	RNA, long non-coding	Approved
gene	DIAPH3-AS2	DIAPH3 antisense RNA 2	HGNC:39916	https://www.genenames.org/data/gene-symbol-report/#!/hgnc_id/HGNC:39916	RNA, long non-coding	Approved
gene	DICER1-AS1	DICER1 antisense RNA 1	HGNC:43017	https://www.genenames.org/data/gene-symbol-report/#!/hgnc_id/HGNC:43017	RNA, long non-coding	Approved
gene	DIO2-AS1	DIO2 antisense RNA 1	HGNC:44153	https://www.genenames.org/data/gene-symbol-report/#!/hgnc_id/HGNC:44153	RNA, long non-coding	Approved
gene	DIP2C-AS1	DIP2C antisense RNA 1	HGNC:30724	https://www.genenames.org/data/gene-symbol-report/#!/hgnc_id/HGNC:30724	RNA, long non-coding	Approved
gene	DIP2C-AS2	DIP2C antisense RNA 2	HGNC:58219	https://www.genenames.org/data/gene-symbol-report/#!/hgnc_id/HGNC:58219	RNA, long non-coding	Approved
gene	DIS3L-AS1	DIS3L antisense RNA 1	HGNC:55369	https://www.genenames.org/data/gene-symbol-report/#!/hgnc_id/HGNC:55369	RNA, long non-coding	Approved
gene	DLEU1-AS1	DLEU1 antisense RNA 1	HGNC:50496	https://www.genenames.org/data/gene-symbol-report/#!/hgnc_id/HGNC:50496	RNA, long non-coding	Approved
gene	DLEU7-AS1	DLEU7 antisense RNA 1	HGNC:39966	https://www.genenames.org/data/gene-symbol-report/#!/hgnc_id/HGNC:39966	RNA, long non-coding	Approved
gene	DLG1-AS1	DLG1 antisense RNA 1	HGNC:44154	https://www.genenames.org/data/gene-symbol-report/#!/hgnc_id/HGNC:44154	RNA, long non-coding	Approved
gene	DLG2-AS1	DLG2 antisense RNA 1	HGNC:37132	https://www.genenames.org/data/gene-symbol-report/#!/hgnc_id/HGNC:37132	RNA, long non-coding	Approved
gene	DLG2-AS2	DLG2 antisense RNA 2	HGNC:40179	https://www.genenames.org/data/gene-symbol-report/#!/hgnc_id/HGNC:40179	RNA, long non-coding	Approved
gene	DLG3-AS1	DLG3 antisense RNA 1	HGNC:40182	https://www.genenames.org/data/gene-symbol-report/#!/hgnc_id/HGNC:40182	RNA, long non-coding	Approved
gene	DLG5-AS1	DLG5 antisense RNA 1	HGNC:45109	https://www.genenames.org/data/gene-symbol-report/#!/hgnc_id/HGNC:45109	RNA, long non-coding	Approved
gene	DLGAP1-AS1	DLGAP1 antisense RNA 1	HGNC:31676	https://www.genenames.org/data/gene-symbol-report/#!/hgnc_id/HGNC:31676	RNA, long non-coding	Approved
gene	DLGAP1-AS2	DLGAP1 antisense RNA 2	HGNC:28146	https://www.genenames.org/data/gene-symbol-report/#!/hgnc_id/HGNC:28146	RNA, long non-coding	Approved
gene	DLGAP1-AS3	DLGAP1 antisense RNA 3	HGNC:27317	https://www.genenames.org/data/gene-symbol-report/#!/hgnc_id/HGNC:27317	RNA, long non-coding	Approved
gene	DLGAP1-AS4	DLGAP1 antisense RNA 4	HGNC:44333	https://www.genenames.org/data/gene-symbol-report/#!/hgnc_id/HGNC:44333	RNA, long non-coding	Approved
gene	DLGAP1-AS5	DLGAP1 antisense RNA 5	HGNC:27586	https://www.genenames.org/data/gene-symbol-report/#!/hgnc_id/HGNC:27586	RNA, long non-coding	Approved
gene	DLGAP1-AS6	DLGAP1 antisense RNA 6	HGNC:58109	https://www.genenames.org/data/gene-symbol-report/#!/hgnc_id/HGNC:58109	RNA, long non-coding	Approved
gene	DLGAP2-AS1	DLGAP2 antisense RNA 1	HGNC:50467	https://www.genenames.org/data/gene-symbol-report/#!/hgnc_id/HGNC:50467	RNA, long non-coding	Approved
gene	DLGAP4-AS1	DLGAP4 antisense RNA 1	HGNC:51223	https://www.genenames.org/data/gene-symbol-report/#!/hgnc_id/HGNC:51223	RNA, long non-coding	Approved
gene	DM1-AS	DM1 locus antisense RNA	HGNC:53125	https://www.genenames.org/data/gene-symbol-report/#!/hgnc_id/HGNC:53125	RNA, long non-coding	Approved
gene	DMD-AS3	DMD antisense RNA 3	HGNC:40185	https://www.genenames.org/data/gene-symbol-report/#!/hgnc_id/HGNC:40185	RNA, long non-coding	Approved
gene	DMTF1-AS1	DMTF1 antisense RNA 1	HGNC:55864	https://www.genenames.org/data/gene-symbol-report/#!/hgnc_id/HGNC:55864	RNA, long non-coding	Approved
gene	DNAAF3-AS1	DNAAF3 antisense RNA 1	HGNC:55292	https://www.genenames.org/data/gene-symbol-report/#!/hgnc_id/HGNC:55292	RNA, long non-coding	Approved
gene	DNAH5-AS1	DNAH5 antisense RNA 1	HGNC:40187	https://www.genenames.org/data/gene-symbol-report/#!/hgnc_id/HGNC:40187	RNA, long non-coding	Approved
gene	DNAH8-AS1	DNAH8 antisense RNA 1	HGNC:40188	https://www.genenames.org/data/gene-symbol-report/#!/hgnc_id/HGNC:40188	RNA, long non-coding	Approved
gene	DNAH17-AS1	DNAH17 antisense RNA 1	HGNC:48594	https://www.genenames.org/data/gene-symbol-report/#!/hgnc_id/HGNC:48594	RNA, long non-coding	Approved
gene	DNAJB8-AS1	DNAJB8 antisense RNA 1	HGNC:41029	https://www.genenames.org/data/gene-symbol-report/#!/hgnc_id/HGNC:41029	RNA, long non-coding	Approved
gene	DNAJC6-AS1	DNAJC6 antisense RNA 1	HGNC:58071	https://www.genenames.org/data/gene-symbol-report/#!/hgnc_id/HGNC:58071	RNA, long non-coding	Approved
gene	DNAJC27-AS1	DNAJC27 antisense RNA 1	HGNC:42943	https://www.genenames.org/data/gene-symbol-report/#!/hgnc_id/HGNC:42943	RNA, long non-coding	Approved
gene	DNMT3L-AS1	DNMT3L antisense RNA 1	HGNC:40189	https://www.genenames.org/data/gene-symbol-report/#!/hgnc_id/HGNC:40189	RNA, long non-coding	Approved
gene	DNPEP-AS1	DNPEP antisense RNA 1	HGNC:55789	https://www.genenames.org/data/gene-symbol-report/#!/hgnc_id/HGNC:55789	RNA, long non-coding	Approved
gene	DOCK1-AS1	DOCK1 antisense RNA 1	HGNC:58348	https://www.genenames.org/data/gene-symbol-report/#!/hgnc_id/HGNC:58348	RNA, long non-coding	Approved
gene	DOCK4-AS1	DOCK4 antisense RNA 1	HGNC:40876	https://www.genenames.org/data/gene-symbol-report/#!/hgnc_id/HGNC:40876	RNA, long non-coding	Approved
gene	DOCK6-AS1	DOCK6 antisense RNA 1	HGNC:56684	https://www.genenames.org/data/gene-symbol-report/#!/hgnc_id/HGNC:56684	RNA, long non-coding	Approved
gene	DOCK8-AS1	DOCK8 antisense RNA 1	HGNC:26436	https://www.genenames.org/data/gene-symbol-report/#!/hgnc_id/HGNC:26436	RNA, long non-coding	Approved
gene	DOCK8-AS2	DOCK8 antisense RNA 2	HGNC:55822	https://www.genenames.org/data/gene-symbol-report/#!/hgnc_id/HGNC:55822	RNA, long non-coding	Approved
gene	DOCK9-AS1	DOCK9 antisense RNA 1	HGNC:40672	https://www.genenames.org/data/gene-symbol-report/#!/hgnc_id/HGNC:40672	RNA, long non-coding	Approved
gene	DOT1L-AS1	DOT1L antisense RNA 1	HGNC:58317	https://www.genenames.org/data/gene-symbol-report/#!/hgnc_id/HGNC:58317	RNA, long non-coding	Approved
gene	DPH1-AS1	DPH1 antisense RNA 1	HGNC:56040	https://www.genenames.org/data/gene-symbol-report/#!/hgnc_id/HGNC:56040	RNA, long non-coding	Approved
gene	DPP6-AS1	DPP6 antisense RNA 1	HGNC:40194	https://www.genenames.org/data/gene-symbol-report/#!/hgnc_id/HGNC:40194	RNA, long non-coding	Approved
gene	DPP9-AS1	DPP9 antisense RNA 1	HGNC:50706	https://www.genenames.org/data/gene-symbol-report/#!/hgnc_id/HGNC:50706	RNA, long non-coding	Approved
gene	DPP10-AS1	DPP10 antisense RNA 1	HGNC:40941	https://www.genenames.org/data/gene-symbol-report/#!/hgnc_id/HGNC:40941	RNA, long non-coding	Approved
gene	DPP10-AS2	DPP10 antisense RNA 2	HGNC:40940	https://www.genenames.org/data/gene-symbol-report/#!/hgnc_id/HGNC:40940	RNA, long non-coding	Approved
gene	DPP10-AS3	DPP10 antisense RNA 3	HGNC:40939	https://www.genenames.org/data/gene-symbol-report/#!/hgnc_id/HGNC:40939	RNA, long non-coding	Approved
gene	DPYD-AS1	DPYD antisense RNA 1	HGNC:40195	https://www.genenames.org/data/gene-symbol-report/#!/hgnc_id/HGNC:40195	RNA, long non-coding	Approved
gene	DPYD-AS2	DPYD antisense RNA 2	HGNC:40196	https://www.genenames.org/data/gene-symbol-report/#!/hgnc_id/HGNC:40196	RNA, long non-coding	Approved
gene	DRAM1-AS1	DRAM1 antisense RNA 1	HGNC:53335	https://www.genenames.org/data/gene-symbol-report/#!/hgnc_id/HGNC:53335	RNA, long non-coding	Approved
gene	DSCAM-AS1	DSCAM antisense RNA 1	HGNC:40197	https://www.genenames.org/data/gene-symbol-report/#!/hgnc_id/HGNC:40197	RNA, long non-coding	Approved
gene	DSCAS	DSC1/DSC2 antisense RNA	HGNC:51116	https://www.genenames.org/data/gene-symbol-report/#!/hgnc_id/HGNC:51116	RNA, long non-coding	Approved
gene	DSEL-AS1	DSEL antisense RNA 1	HGNC:55325	https://www.genenames.org/data/gene-symbol-report/#!/hgnc_id/HGNC:55325	RNA, long non-coding	Approved
gene	DSG1-AS1	DSG1 antisense RNA 1	HGNC:51115	https://www.genenames.org/data/gene-symbol-report/#!/hgnc_id/HGNC:51115	RNA, long non-coding	Approved
gene	DSG2-AS1	DSG2 antisense RNA 1	HGNC:51311	https://www.genenames.org/data/gene-symbol-report/#!/hgnc_id/HGNC:51311	RNA, long non-coding	Approved
gene	DSP-AS1	DSP antisense RNA 1	HGNC:56039	https://www.genenames.org/data/gene-symbol-report/#!/hgnc_id/HGNC:56039	RNA, long non-coding	Approved
gene	DST-AS1	DST antisense RNA 1	HGNC:40098	https://www.genenames.org/data/gene-symbol-report/#!/hgnc_id/HGNC:40098	RNA, long non-coding	Approved
gene	DTD1-AS1	DTD1 antisense RNA 1	HGNC:40762	https://www.genenames.org/data/gene-symbol-report/#!/hgnc_id/HGNC:40762	RNA, long non-coding	Approved
gene	DTNA-AS1	DTNA antisense RNA 1	HGNC:58208	https://www.genenames.org/data/gene-symbol-report/#!/hgnc_id/HGNC:58208	RNA, long non-coding	Approved
gene	DTNB-AS1	DTNB antisense RNA 1	HGNC:40198	https://www.genenames.org/data/gene-symbol-report/#!/hgnc_id/HGNC:40198	RNA, long non-coding	Approved
gene	DTNBP1-AS1	DTNBP1 antisense RNA 1	HGNC:58090	https://www.genenames.org/data/gene-symbol-report/#!/hgnc_id/HGNC:58090	RNA, long non-coding	Approved
gene	DUT-AS1	DUT antisense RNA 1	HGNC:55420	https://www.genenames.org/data/gene-symbol-report/#!/hgnc_id/HGNC:55420	RNA, long non-coding	Approved
gene	DYM-AS1	DYM antisense RNA 1	HGNC:37046	https://www.genenames.org/data/gene-symbol-report/#!/hgnc_id/HGNC:37046	RNA, long non-coding	Approved
gene	DYNLRB2-AS1	DYNLRB2 antisense RNA 1	HGNC:55405	https://www.genenames.org/data/gene-symbol-report/#!/hgnc_id/HGNC:55405	RNA, long non-coding	Approved
gene	DYRK3-AS1	DYRK3 antisense RNA 1	HGNC:40199	https://www.genenames.org/data/gene-symbol-report/#!/hgnc_id/HGNC:40199	RNA, long non-coding	Approved
gene	EAF1-AS1	EAF1 antisense RNA 1	HGNC:42328	https://www.genenames.org/data/gene-symbol-report/#!/hgnc_id/HGNC:42328	RNA, long non-coding	Approved
gene	EBF3-AS1	EBF3 antisense RNA 1	HGNC:56218	https://www.genenames.org/data/gene-symbol-report/#!/hgnc_id/HGNC:56218	RNA, long non-coding	Approved
gene	ECE1-AS1	ECE1 antisense RNA 1	HGNC:40203	https://www.genenames.org/data/gene-symbol-report/#!/hgnc_id/HGNC:40203	RNA, long non-coding	Approved
gene	ECI1-AS1	ECI1 antisense RNA 1	HGNC:56088	https://www.genenames.org/data/gene-symbol-report/#!/hgnc_id/HGNC:56088	RNA, long non-coding	Approved
gene	EDNRB-AS1	EDNRB antisense RNA 1	HGNC:49045	https://www.genenames.org/data/gene-symbol-report/#!/hgnc_id/HGNC:49045	RNA, long non-coding	Approved
gene	EDRF1-AS1	EDRF1 antisense RNA 1	HGNC:49501	https://www.genenames.org/data/gene-symbol-report/#!/hgnc_id/HGNC:49501	RNA, long non-coding	Approved
gene	EEF1A1-AS1	EEF1A1 antisense RNA 1	HGNC:40206	https://www.genenames.org/data/gene-symbol-report/#!/hgnc_id/HGNC:40206	RNA, long non-coding	Approved
gene	EFCAB2-AS1	EFCAB2 antisense RNA 1	HGNC:58101	https://www.genenames.org/data/gene-symbol-report/#!/hgnc_id/HGNC:58101	RNA, long non-coding	Approved
gene	EFCAB6-AS1	EFCAB6 antisense RNA 1	HGNC:39999	https://www.genenames.org/data/gene-symbol-report/#!/hgnc_id/HGNC:39999	RNA, long non-coding	Approved
gene	EFCAB10-AS1	EFCAB10 antisense RNA 1	HGNC:56350	https://www.genenames.org/data/gene-symbol-report/#!/hgnc_id/HGNC:56350	RNA, long non-coding	Approved
gene	EFCAB14-AS1	EFCAB14 antisense RNA 1	HGNC:44108	https://www.genenames.org/data/gene-symbol-report/#!/hgnc_id/HGNC:44108	RNA, long non-coding	Approved
gene	EFHD2-AS1	EFHD2 antisense RNA 1	HGNC:55801	https://www.genenames.org/data/gene-symbol-report/#!/hgnc_id/HGNC:55801	RNA, long non-coding	Approved
gene	EGFLAM-AS2	EGFLAM antisense RNA 2	HGNC:41168	https://www.genenames.org/data/gene-symbol-report/#!/hgnc_id/HGNC:41168	RNA, long non-coding	Approved
gene	EGFLAM-AS3	EGFLAM antisense RNA 3	HGNC:41167	https://www.genenames.org/data/gene-symbol-report/#!/hgnc_id/HGNC:41167	RNA, long non-coding	Approved
gene	EGFLAM-AS4	EGFLAM antisense RNA 4	HGNC:41166	https://www.genenames.org/data/gene-symbol-report/#!/hgnc_id/HGNC:41166	RNA, long non-coding	Approved
gene	EGFLAM-AS5	EGFLAM antisense RNA 5	HGNC:58126	https://www.genenames.org/data/gene-symbol-report/#!/hgnc_id/HGNC:58126	RNA, long non-coding	Approved
gene	EGFR-AS1	EGFR antisense RNA 1	HGNC:40207	https://www.genenames.org/data/gene-symbol-report/#!/hgnc_id/HGNC:40207	RNA, long non-coding	Approved
gene	EGLN3-AS1	EGLN3 antisense RNA 1	HGNC:49077	https://www.genenames.org/data/gene-symbol-report/#!/hgnc_id/HGNC:49077	RNA, long non-coding	Approved
gene	EHBP1-AS1	EHBP1 antisense RNA 1	HGNC:55766	https://www.genenames.org/data/gene-symbol-report/#!/hgnc_id/HGNC:55766	RNA, long non-coding	Approved
gene	EHD4-AS1	EHD4 antisense RNA 1	HGNC:51418	https://www.genenames.org/data/gene-symbol-report/#!/hgnc_id/HGNC:51418	RNA, long non-coding	Approved
gene	EHHADH-AS1	EHHADH antisense RNA 1	HGNC:44133	https://www.genenames.org/data/gene-symbol-report/#!/hgnc_id/HGNC:44133	RNA, long non-coding	Approved
gene	EIF1AX-AS1	EIF1AX antisense RNA 1	HGNC:40208	https://www.genenames.org/data/gene-symbol-report/#!/hgnc_id/HGNC:40208	RNA, long non-coding	Approved
gene	EIF2AK3-AS1	EIF2AK3 antisense RNA 1	HGNC:58177	https://www.genenames.org/data/gene-symbol-report/#!/hgnc_id/HGNC:58177	RNA, long non-coding	Approved
gene	ELAVL4-AS1	ELAVL4 antisense RNA 1	HGNC:40210	https://www.genenames.org/data/gene-symbol-report/#!/hgnc_id/HGNC:40210	RNA, long non-coding	Approved
gene	ELF3-AS1	ELF3 antisense RNA 1	HGNC:40211	https://www.genenames.org/data/gene-symbol-report/#!/hgnc_id/HGNC:40211	RNA, long non-coding	Approved
gene	ELFN1-AS1	ELFN1 antisense RNA 1	HGNC:39071	https://www.genenames.org/data/gene-symbol-report/#!/hgnc_id/HGNC:39071	RNA, long non-coding	Approved
gene	ELMO1-AS1	ELMO1 antisense RNA 1	HGNC:40765	https://www.genenames.org/data/gene-symbol-report/#!/hgnc_id/HGNC:40765	RNA, long non-coding	Approved
gene	ELN-AS1	ELN antisense RNA 1	HGNC:40212	https://www.genenames.org/data/gene-symbol-report/#!/hgnc_id/HGNC:40212	RNA, long non-coding	Approved
gene	ELOA-AS1	ELOA antisense RNA 1	HGNC:50582	https://www.genenames.org/data/gene-symbol-report/#!/hgnc_id/HGNC:50582	RNA, long non-coding	Approved
gene	ELOVL2-AS1	ELOVL2 antisense RNA 1	HGNC:44156	https://www.genenames.org/data/gene-symbol-report/#!/hgnc_id/HGNC:44156	RNA, long non-coding	Approved
gene	ELP4-AS1	ELP4 antisense RNA 1	HGNC:58222	https://www.genenames.org/data/gene-symbol-report/#!/hgnc_id/HGNC:58222	RNA, long non-coding	Approved
gene	EMC1-AS1	EMC1 antisense RNA 1	HGNC:54050	https://www.genenames.org/data/gene-symbol-report/#!/hgnc_id/HGNC:54050	RNA, long non-coding	Approved
gene	EMC3-AS1	EMC3 antisense RNA 1	HGNC:49223	https://www.genenames.org/data/gene-symbol-report/#!/hgnc_id/HGNC:49223	RNA, long non-coding	Approved
gene	EML2-AS1	EML2 antisense RNA 1	HGNC:48331	https://www.genenames.org/data/gene-symbol-report/#!/hgnc_id/HGNC:48331	RNA, long non-coding	Approved
gene	EML4-AS1	EML4 antisense RNA 1	HGNC:40112	https://www.genenames.org/data/gene-symbol-report/#!/hgnc_id/HGNC:40112	RNA, long non-coding	Approved
gene	EML6-AS1	EML6 antisense RNA 1	HGNC:41299	https://www.genenames.org/data/gene-symbol-report/#!/hgnc_id/HGNC:41299	RNA, long non-coding	Approved
gene	ENHO-AS1	ENHO antisense RNA 1	HGNC:58225	https://www.genenames.org/data/gene-symbol-report/#!/hgnc_id/HGNC:58225	RNA, long non-coding	Approved
gene	ENO1-AS1	ENO1 antisense RNA 1	HGNC:40214	https://www.genenames.org/data/gene-symbol-report/#!/hgnc_id/HGNC:40214	RNA, long non-coding	Approved
gene	ENOX1-AS1	ENOX1 antisense RNA 1	HGNC:42396	https://www.genenames.org/data/gene-symbol-report/#!/hgnc_id/HGNC:42396	RNA, long non-coding	Approved
gene	ENOX1-AS2	ENOX1 antisense RNA 2	HGNC:42397	https://www.genenames.org/data/gene-symbol-report/#!/hgnc_id/HGNC:42397	RNA, long non-coding	Approved
gene	ENOX2-AS1	ENOX2 antisense RNA 1	HGNC:56096	https://www.genenames.org/data/gene-symbol-report/#!/hgnc_id/HGNC:56096	RNA, long non-coding	Approved
gene	ENTPD1-AS1	ENTPD1 antisense RNA 1	HGNC:45203	https://www.genenames.org/data/gene-symbol-report/#!/hgnc_id/HGNC:45203	RNA, long non-coding	Approved
gene	EP300-AS1	EP300 antisense RNA 1	HGNC:50504	https://www.genenames.org/data/gene-symbol-report/#!/hgnc_id/HGNC:50504	RNA, long non-coding	Approved
gene	EPB41L1-AS1	EPB41L1 antisense RNA 1	HGNC:55728	https://www.genenames.org/data/gene-symbol-report/#!/hgnc_id/HGNC:55728	RNA, long non-coding	Approved
gene	EPB41L3-AS1	EPB41L3 antisense RNA 1	HGNC:58202	https://www.genenames.org/data/gene-symbol-report/#!/hgnc_id/HGNC:58202	RNA, long non-coding	Approved
gene	EPC1-AS1	EPC1 antisense RNA 1	HGNC:50717	https://www.genenames.org/data/gene-symbol-report/#!/hgnc_id/HGNC:50717	RNA, long non-coding	Approved
gene	EPC1-AS2	EPC1 antisense RNA 2	HGNC:56646	https://www.genenames.org/data/gene-symbol-report/#!/hgnc_id/HGNC:56646	RNA, long non-coding	Approved
gene	EPCIP-AS1	EPCIP antisense RNA 1	HGNC:1290	https://www.genenames.org/data/gene-symbol-report/#!/hgnc_id/HGNC:1290	RNA, long non-coding	Approved
gene	EPHA1-AS1	EPHA1 antisense RNA 1	HGNC:27799	https://www.genenames.org/data/gene-symbol-report/#!/hgnc_id/HGNC:27799	RNA, long non-coding	Approved
gene	EPHA2-AS1	EPHA2 antisense RNA 1	HGNC:40216	https://www.genenames.org/data/gene-symbol-report/#!/hgnc_id/HGNC:40216	RNA, long non-coding	Approved
gene	EPHA5-AS1	EPHA5 antisense RNA 1	HGNC:50602	https://www.genenames.org/data/gene-symbol-report/#!/hgnc_id/HGNC:50602	RNA, long non-coding	Approved
gene	EPN2-AS1	EPN2 antisense RNA 1	HGNC:40849	https://www.genenames.org/data/gene-symbol-report/#!/hgnc_id/HGNC:40849	RNA, long non-coding	Approved
gene	EPS15-AS1	EPS15 antisense RNA 1	HGNC:40219	https://www.genenames.org/data/gene-symbol-report/#!/hgnc_id/HGNC:40219	RNA, long non-coding	Approved
gene	ERCC6L2-AS1	ERCC6L2 antisense RNA 1	HGNC:27858	https://www.genenames.org/data/gene-symbol-report/#!/hgnc_id/HGNC:27858	RNA, long non-coding	Approved
gene	ERCC8-AS1	ERCC8 antisense RNA 1	HGNC:40220	https://www.genenames.org/data/gene-symbol-report/#!/hgnc_id/HGNC:40220	RNA, long non-coding	Approved
gene	ERICH3-AS1	ERICH3 antisense RNA 1	HGNC:41093	https://www.genenames.org/data/gene-symbol-report/#!/hgnc_id/HGNC:41093	RNA, long non-coding	Approved
gene	ERICH6-AS1	ERICH6 antisense RNA 1	HGNC:41205	https://www.genenames.org/data/gene-symbol-report/#!/hgnc_id/HGNC:41205	RNA, long non-coding	Approved
gene	ESAM-AS1	ESAM antisense RNA 1	HGNC:55558	https://www.genenames.org/data/gene-symbol-report/#!/hgnc_id/HGNC:55558	RNA, long non-coding	Approved
gene	ETS1-AS1	ETS1 antisense RNA 1	HGNC:53932	https://www.genenames.org/data/gene-symbol-report/#!/hgnc_id/HGNC:53932	RNA, long non-coding	Approved
gene	ETS2-AS1	ETS2 antisense RNA 1	HGNC:56712	https://www.genenames.org/data/gene-symbol-report/#!/hgnc_id/HGNC:56712	RNA, long non-coding	Approved
gene	ETV5-AS1	ETV5 antisense RNA 1	HGNC:40222	https://www.genenames.org/data/gene-symbol-report/#!/hgnc_id/HGNC:40222	RNA, long non-coding	Approved
gene	EXOC3-AS1	EXOC3 antisense RNA 1	HGNC:25175	https://www.genenames.org/data/gene-symbol-report/#!/hgnc_id/HGNC:25175	RNA, long non-coding	Approved
gene	EXOSC10-AS1	EXOSC10 antisense RNA 1	HGNC:40456	https://www.genenames.org/data/gene-symbol-report/#!/hgnc_id/HGNC:40456	RNA, long non-coding	Approved
gene	EXTL3-AS1	EXTL3 antisense RNA 1	HGNC:27985	https://www.genenames.org/data/gene-symbol-report/#!/hgnc_id/HGNC:27985	RNA, long non-coding	Approved
gene	EYA2-AS1	EYA2 antisense RNA 1	HGNC:56333	https://www.genenames.org/data/gene-symbol-report/#!/hgnc_id/HGNC:56333	RNA, long non-coding	Approved
gene	EYA4-AS2	EYA4 antisense RNA 2	HGNC:58230	https://www.genenames.org/data/gene-symbol-report/#!/hgnc_id/HGNC:58230	RNA, long non-coding	Approved
gene	EZR-AS1	EZR antisense RNA 1	HGNC:40609	https://www.genenames.org/data/gene-symbol-report/#!/hgnc_id/HGNC:40609	RNA, long non-coding	Approved
gene	F10-AS1	F10 antisense RNA 1	HGNC:40225	https://www.genenames.org/data/gene-symbol-report/#!/hgnc_id/HGNC:40225	RNA, long non-coding	Approved
gene	F10-AS2	F10 antisense RNA 2	HGNC:58130	https://www.genenames.org/data/gene-symbol-report/#!/hgnc_id/HGNC:58130	RNA, long non-coding	Approved
gene	F11-AS1	F11 antisense RNA 1	HGNC:27725	https://www.genenames.org/data/gene-symbol-report/#!/hgnc_id/HGNC:27725	RNA, long non-coding	Approved
gene	FABP6-AS1	FABP6 antisense RNA 1	HGNC:40226	https://www.genenames.org/data/gene-symbol-report/#!/hgnc_id/HGNC:40226	RNA, long non-coding	Approved
gene	FAF1-AS1	FAF1 antisense RNA 1	HGNC:40228	https://www.genenames.org/data/gene-symbol-report/#!/hgnc_id/HGNC:40228	RNA, long non-coding	Approved
gene	FAM3D-AS1	FAM3D antisense RNA 1	HGNC:41276	https://www.genenames.org/data/gene-symbol-report/#!/hgnc_id/HGNC:41276	RNA, long non-coding	Approved
gene	FAM13B-AS1	FAM13B antisense RNA 1	HGNC:55597	https://www.genenames.org/data/gene-symbol-report/#!/hgnc_id/HGNC:55597	RNA, long non-coding	Approved
gene	FAM53B-AS1	FAM53B antisense RNA 1	HGNC:49499	https://www.genenames.org/data/gene-symbol-report/#!/hgnc_id/HGNC:49499	RNA, long non-coding	Approved
gene	FAM78B-AS1	FAM78B antisense RNA 1	HGNC:40639	https://www.genenames.org/data/gene-symbol-report/#!/hgnc_id/HGNC:40639	RNA, long non-coding	Approved
gene	FAM83A-AS1	FAM83A antisense RNA 1	HGNC:48658	https://www.genenames.org/data/gene-symbol-report/#!/hgnc_id/HGNC:48658	RNA, long non-coding	Approved
gene	FAM83A-AS2	FAM83A antisense RNA 2	HGNC:56225	https://www.genenames.org/data/gene-symbol-report/#!/hgnc_id/HGNC:56225	RNA, long non-coding	Approved
gene	FAM131B-AS1	FAM131B antisense RNA 1	HGNC:55208	https://www.genenames.org/data/gene-symbol-report/#!/hgnc_id/HGNC:55208	RNA, long non-coding	Approved
gene	FAM131B-AS2	FAM131B antisense RNA 2	HGNC:56141	https://www.genenames.org/data/gene-symbol-report/#!/hgnc_id/HGNC:56141	RNA, long non-coding	Approved
gene	FAM135A-AS1	FAM135A antisense RNA 1	HGNC:40955	https://www.genenames.org/data/gene-symbol-report/#!/hgnc_id/HGNC:40955	RNA, long non-coding	Approved
gene	FAM167A-AS1	FAM167A antisense RNA 1	HGNC:15548	https://www.genenames.org/data/gene-symbol-report/#!/hgnc_id/HGNC:15548	RNA, long non-coding	Approved
gene	FAM169A-AS1	FAM169A antisense RNA 1	HGNC:56226	https://www.genenames.org/data/gene-symbol-report/#!/hgnc_id/HGNC:56226	RNA, long non-coding	Approved
gene	FAM170B-AS1	FAM170B antisense RNA 1	HGNC:45006	https://www.genenames.org/data/gene-symbol-report/#!/hgnc_id/HGNC:45006	RNA, long non-coding	Approved
gene	FAM181A-AS1	FAM181A antisense RNA 1	HGNC:20133	https://www.genenames.org/data/gene-symbol-report/#!/hgnc_id/HGNC:20133	RNA, long non-coding	Approved
gene	FAM222A-AS1	FAM222A antisense RNA 1	HGNC:28223	https://www.genenames.org/data/gene-symbol-report/#!/hgnc_id/HGNC:28223	RNA, long non-coding	Approved
gene	FANK1-AS1	FANK1 antisense RNA 1	HGNC:43915	https://www.genenames.org/data/gene-symbol-report/#!/hgnc_id/HGNC:43915	RNA, long non-coding	Approved
gene	FARP1-AS1	FARP1 antisense RNA 1	HGNC:40229	https://www.genenames.org/data/gene-symbol-report/#!/hgnc_id/HGNC:40229	RNA, long non-coding	Approved
gene	FARS2-AS1	FARS2 antisense RNA 1	HGNC:56121	https://www.genenames.org/data/gene-symbol-report/#!/hgnc_id/HGNC:56121	RNA, long non-coding	Approved
gene	FARSA-AS1	FARSA antisense RNA 1	HGNC:50479	https://www.genenames.org/data/gene-symbol-report/#!/hgnc_id/HGNC:50479	RNA, long non-coding	Approved
gene	FAS-AS1	FAS antisense RNA 1	HGNC:37128	https://www.genenames.org/data/gene-symbol-report/#!/hgnc_id/HGNC:37128	RNA, long non-coding	Approved
gene	FBXO16-AS1	FBXO16 antisense RNA 1	HGNC:58255	https://www.genenames.org/data/gene-symbol-report/#!/hgnc_id/HGNC:58255	RNA, long non-coding	Approved
gene	FBXO34-AS1	FBXO34 antisense RNA 1	HGNC:55450	https://www.genenames.org/data/gene-symbol-report/#!/hgnc_id/HGNC:55450	RNA, long non-coding	Approved
gene	FBXW7-AS1	FBXW7 antisense RNA 1	HGNC:52397	https://www.genenames.org/data/gene-symbol-report/#!/hgnc_id/HGNC:52397	RNA, long non-coding	Approved
gene	FCRL3-AS1	FCRL3 antisense RNA 1	HGNC:40842	https://www.genenames.org/data/gene-symbol-report/#!/hgnc_id/HGNC:40842	RNA, long non-coding	Approved
gene	FER1L6-AS1	FER1L6 antisense RNA 1	HGNC:26652	https://www.genenames.org/data/gene-symbol-report/#!/hgnc_id/HGNC:26652	RNA, long non-coding	Approved
gene	FER1L6-AS2	FER1L6 antisense RNA 2	HGNC:26534	https://www.genenames.org/data/gene-symbol-report/#!/hgnc_id/HGNC:26534	RNA, long non-coding	Approved
gene	FEZF1-AS1	FEZF1 antisense RNA 1	HGNC:41001	https://www.genenames.org/data/gene-symbol-report/#!/hgnc_id/HGNC:41001	RNA, long non-coding	Approved
gene	FGD5-AS1	FGD5 antisense RNA 1	HGNC:40410	https://www.genenames.org/data/gene-symbol-report/#!/hgnc_id/HGNC:40410	RNA, long non-coding	Approved
gene	FGF10-AS1	FGF10 antisense RNA 1	HGNC:49382	https://www.genenames.org/data/gene-symbol-report/#!/hgnc_id/HGNC:49382	RNA, long non-coding	Approved
gene	FGF12-AS1	FGF12 antisense RNA 1	HGNC:40234	https://www.genenames.org/data/gene-symbol-report/#!/hgnc_id/HGNC:40234	RNA, long non-coding	Approved
gene	FGF12-AS2	FGF12 antisense RNA 2	HGNC:40235	https://www.genenames.org/data/gene-symbol-report/#!/hgnc_id/HGNC:40235	RNA, long non-coding	Approved
gene	FGF12-AS3	FGF12 antisense RNA 3	HGNC:40236	https://www.genenames.org/data/gene-symbol-report/#!/hgnc_id/HGNC:40236	RNA, long non-coding	Approved
gene	FGF13-AS1	FGF13 antisense RNA 1	HGNC:44264	https://www.genenames.org/data/gene-symbol-report/#!/hgnc_id/HGNC:44264	RNA, long non-coding	Approved
gene	FGF14-AS1	FGF14 antisense RNA 1	HGNC:40237	https://www.genenames.org/data/gene-symbol-report/#!/hgnc_id/HGNC:40237	RNA, long non-coding	Approved
gene	FGF14-AS2	FGF14 antisense RNA 2	HGNC:44368	https://www.genenames.org/data/gene-symbol-report/#!/hgnc_id/HGNC:44368	RNA, long non-coding	Approved
gene	FGFBP3-AS1	FGFBP3 antisense RNA 1	HGNC:58342	https://www.genenames.org/data/gene-symbol-report/#!/hgnc_id/HGNC:58342	RNA, long non-coding	Approved
gene	FGL1-AS1	FGL1 antisense RNA 1	HGNC:58257	https://www.genenames.org/data/gene-symbol-report/#!/hgnc_id/HGNC:58257	RNA, long non-coding	Approved
gene	FHAD1-AS1	FHAD1 antisense RNA 1	HGNC:41241	https://www.genenames.org/data/gene-symbol-report/#!/hgnc_id/HGNC:41241	RNA, long non-coding	Approved
gene	FIBCD1-AS1	FIBCD1 antisense RNA 1	HGNC:55657	https://www.genenames.org/data/gene-symbol-report/#!/hgnc_id/HGNC:55657	RNA, long non-coding	Approved
gene	FILIP1-AS1	FILIP1 antisense RNA 1	HGNC:40946	https://www.genenames.org/data/gene-symbol-report/#!/hgnc_id/HGNC:40946	RNA, long non-coding	Approved
gene	FKBP14-AS1	FKBP14 antisense RNA 1	HGNC:40990	https://www.genenames.org/data/gene-symbol-report/#!/hgnc_id/HGNC:40990	RNA, long non-coding	Approved
gene	FKTN-AS1	FKTN antisense RNA 1	HGNC:55797	https://www.genenames.org/data/gene-symbol-report/#!/hgnc_id/HGNC:55797	RNA, long non-coding	Approved
gene	FLNB-AS1	FLNB antisense RNA 1	HGNC:40239	https://www.genenames.org/data/gene-symbol-report/#!/hgnc_id/HGNC:40239	RNA, long non-coding	Approved
gene	FLNC-AS1	FLNC antisense RNA 1	HGNC:53474	https://www.genenames.org/data/gene-symbol-report/#!/hgnc_id/HGNC:53474	RNA, long non-coding	Approved
gene	FLRT2-AS1	FLRT2 antisense RNA 1	HGNC:55912	https://www.genenames.org/data/gene-symbol-report/#!/hgnc_id/HGNC:55912	RNA, long non-coding	Approved
gene	FLVCR2-AS1	FLVCR2 antisense RNA 1	HGNC:55854	https://www.genenames.org/data/gene-symbol-report/#!/hgnc_id/HGNC:55854	RNA, long non-coding	Approved
gene	FLYWCH1-AS1	FLYWCH1 antisense RNA 1	HGNC:58308	https://www.genenames.org/data/gene-symbol-report/#!/hgnc_id/HGNC:58308	RNA, long non-coding	Approved
gene	FMNL1-AS1	FMNL1 antisense RNA 1	HGNC:55717	https://www.genenames.org/data/gene-symbol-report/#!/hgnc_id/HGNC:55717	RNA, long non-coding	Approved
gene	FMO1-AS1	FMO1 antisense RNA 1	HGNC:40240	https://www.genenames.org/data/gene-symbol-report/#!/hgnc_id/HGNC:40240	RNA, long non-coding	Approved
gene	FMR1-AS1	FMR1 antisense RNA 1	HGNC:39081	https://www.genenames.org/data/gene-symbol-report/#!/hgnc_id/HGNC:39081	RNA, long non-coding	Approved
gene	FNDC1-AS1	FNDC1 antisense RNA 1	HGNC:55706	https://www.genenames.org/data/gene-symbol-report/#!/hgnc_id/HGNC:55706	RNA, long non-coding	Approved
gene	FOCAD-AS1	FOCAD antisense RNA 1	HGNC:49789	https://www.genenames.org/data/gene-symbol-report/#!/hgnc_id/HGNC:49789	RNA, long non-coding	Approved
gene	FOLR1-AS1	FOLR1 antisense RNA 1	HGNC:58347	https://www.genenames.org/data/gene-symbol-report/#!/hgnc_id/HGNC:58347	RNA, long non-coding	Approved
gene	FOS-AS1	FOS antisense RNA 1	HGNC:58290	https://www.genenames.org/data/gene-symbol-report/#!/hgnc_id/HGNC:58290	RNA, long non-coding	Approved
gene	FOSL2-AS1	FOSL2 antisense RNA 1	HGNC:55784	https://www.genenames.org/data/gene-symbol-report/#!/hgnc_id/HGNC:55784	RNA, long non-coding	Approved
gene	FOXC2-AS1	FOXC2 antisense RNA 1	HGNC:50665	https://www.genenames.org/data/gene-symbol-report/#!/hgnc_id/HGNC:50665	RNA, long non-coding	Approved
gene	FOXD1-AS1	FOXD1 antisense RNA 1	HGNC:50658	https://www.genenames.org/data/gene-symbol-report/#!/hgnc_id/HGNC:50658	RNA, long non-coding	Approved
gene	FOXD3-AS1	FOXD3 antisense RNA 1	HGNC:40241	https://www.genenames.org/data/gene-symbol-report/#!/hgnc_id/HGNC:40241	RNA, long non-coding	Approved
gene	FOXG1-AS1	FOXG1 antisense RNA 1	HGNC:50663	https://www.genenames.org/data/gene-symbol-report/#!/hgnc_id/HGNC:50663	RNA, long non-coding	Approved
gene	FOXK2-AS1	FOXK2 antisense RNA 1	HGNC:58306	https://www.genenames.org/data/gene-symbol-report/#!/hgnc_id/HGNC:58306	RNA, long non-coding	Approved
gene	FOXN3-AS1	FOXN3 antisense RNA 1	HGNC:44290	https://www.genenames.org/data/gene-symbol-report/#!/hgnc_id/HGNC:44290	RNA, long non-coding	Approved
gene	FOXN3-AS2	FOXN3 antisense RNA 2	HGNC:30119	https://www.genenames.org/data/gene-symbol-report/#!/hgnc_id/HGNC:30119	RNA, long non-coding	Approved
gene	FOXN3-AS3	FOXN3 antisense RNA 3	HGNC:58157	https://www.genenames.org/data/gene-symbol-report/#!/hgnc_id/HGNC:58157	RNA, long non-coding	Approved
gene	FOXN3-AS4	FOXN3 antisense RNA 4	HGNC:58288	https://www.genenames.org/data/gene-symbol-report/#!/hgnc_id/HGNC:58288	RNA, long non-coding	Approved
gene	FOXO6-AS1	FOXO6 antisense RNA 1	HGNC:41066	https://www.genenames.org/data/gene-symbol-report/#!/hgnc_id/HGNC:41066	RNA, long non-coding	Approved
gene	FOXP1-AS1	FOXP1 antisense RNA 1	HGNC:41942	https://www.genenames.org/data/gene-symbol-report/#!/hgnc_id/HGNC:41942	RNA, long non-coding	Approved
gene	FOXP4-AS1	FOXP4 antisense RNA 1	HGNC:50332	https://www.genenames.org/data/gene-symbol-report/#!/hgnc_id/HGNC:50332	RNA, long non-coding	Approved
gene	FREM2-AS1	FREM2 antisense RNA 1	HGNC:39964	https://www.genenames.org/data/gene-symbol-report/#!/hgnc_id/HGNC:39964	RNA, long non-coding	Approved
gene	FRMD3-AS1	FRMD3 antisense RNA 1	HGNC:55790	https://www.genenames.org/data/gene-symbol-report/#!/hgnc_id/HGNC:55790	RNA, long non-coding	Approved
gene	FRMD4A-AS1	FRMD4A antisense RNA 1	HGNC:56672	https://www.genenames.org/data/gene-symbol-report/#!/hgnc_id/HGNC:56672	RNA, long non-coding	Approved
gene	FRMD4A-AS2	FRMD4A antisense RNA 2	HGNC:58179	https://www.genenames.org/data/gene-symbol-report/#!/hgnc_id/HGNC:58179	RNA, long non-coding	Approved
gene	FRMD6-AS1	FRMD6 antisense RNA 1	HGNC:20129	https://www.genenames.org/data/gene-symbol-report/#!/hgnc_id/HGNC:20129	RNA, long non-coding	Approved
gene	FRMD6-AS2	FRMD6 antisense RNA 2	HGNC:43637	https://www.genenames.org/data/gene-symbol-report/#!/hgnc_id/HGNC:43637	RNA, long non-coding	Approved
gene	FRMPD3-AS1	FRMPD3 antisense RNA 1	HGNC:41239	https://www.genenames.org/data/gene-symbol-report/#!/hgnc_id/HGNC:41239	RNA, long non-coding	Approved
gene	FRMPD4-AS1	FRMPD4 antisense RNA 1	HGNC:41222	https://www.genenames.org/data/gene-symbol-report/#!/hgnc_id/HGNC:41222	RNA, long non-coding	Approved
gene	FRY-AS1	FRY antisense RNA 1	HGNC:39725	https://www.genenames.org/data/gene-symbol-report/#!/hgnc_id/HGNC:39725	RNA, long non-coding	Approved
gene	FSIP2-AS1	FSIP2 antisense RNA 1	HGNC:40978	https://www.genenames.org/data/gene-symbol-report/#!/hgnc_id/HGNC:40978	RNA, long non-coding	Approved
gene	FTCD-AS1	FTCD antisense RNA 1	HGNC:40243	https://www.genenames.org/data/gene-symbol-report/#!/hgnc_id/HGNC:40243	RNA, long non-coding	Approved
gene	FUT8-AS1	FUT8 antisense RNA 1	HGNC:44294	https://www.genenames.org/data/gene-symbol-report/#!/hgnc_id/HGNC:44294	RNA, long non-coding	Approved
gene	FXYD6-AS1	FXYD6 antisense RNA 1	HGNC:56067	https://www.genenames.org/data/gene-symbol-report/#!/hgnc_id/HGNC:56067	RNA, long non-coding	Approved
gene	FZD10-AS1	FZD10 antisense RNA 1	HGNC:48632	https://www.genenames.org/data/gene-symbol-report/#!/hgnc_id/HGNC:48632	RNA, long non-coding	Approved
gene	G2E3-AS1	G2E3 antisense RNA 1	HGNC:53463	https://www.genenames.org/data/gene-symbol-report/#!/hgnc_id/HGNC:53463	RNA, long non-coding	Approved
gene	GABARAPL1-AS1	GABARAPL1 antisense RNA 1	HGNC:54822	https://www.genenames.org/data/gene-symbol-report/#!/hgnc_id/HGNC:54822	RNA, long non-coding	Approved
gene	GABPB1-AS1	GABPB1 antisense RNA 1	HGNC:44157	https://www.genenames.org/data/gene-symbol-report/#!/hgnc_id/HGNC:44157	RNA, long non-coding	Approved
gene	GABRA6-AS1	GABRA6 antisense RNA 1	HGNC:40248	https://www.genenames.org/data/gene-symbol-report/#!/hgnc_id/HGNC:40248	RNA, long non-coding	Approved
gene	GABRG3-AS1	GABRG3 antisense RNA 1	HGNC:40249	https://www.genenames.org/data/gene-symbol-report/#!/hgnc_id/HGNC:40249	RNA, long non-coding	Approved
gene	GAD1-AS1	GAD1 antisense RNA 1	HGNC:40250	https://www.genenames.org/data/gene-symbol-report/#!/hgnc_id/HGNC:40250	RNA, long non-coding	Approved
gene	GAL3ST2-AS1	GAL3ST2 antisense RNA 1	HGNC:41068	https://www.genenames.org/data/gene-symbol-report/#!/hgnc_id/HGNC:41068	RNA, long non-coding	Approved
gene	GALM-AS1	GALM antisense RNA 1	HGNC:41037	https://www.genenames.org/data/gene-symbol-report/#!/hgnc_id/HGNC:41037	RNA, long non-coding	Approved
gene	GALNT9-AS1	GALNT9 antisense RNA 1	HGNC:56353	https://www.genenames.org/data/gene-symbol-report/#!/hgnc_id/HGNC:56353	RNA, long non-coding	Approved
gene	GALNT13-AS1	GALNT13 antisense RNA 1	HGNC:56700	https://www.genenames.org/data/gene-symbol-report/#!/hgnc_id/HGNC:56700	RNA, long non-coding	Approved
gene	GALNTL6-AS1	GALNTL6 antisense RNA 1	HGNC:54079	https://www.genenames.org/data/gene-symbol-report/#!/hgnc_id/HGNC:54079	RNA, long non-coding	Approved
gene	GAS5-AS1	GAS5 antisense RNA 1	HGNC:44119	https://www.genenames.org/data/gene-symbol-report/#!/hgnc_id/HGNC:44119	RNA, long non-coding	Approved
gene	GAS6-AS1	GAS6 antisense RNA 1	HGNC:39826	https://www.genenames.org/data/gene-symbol-report/#!/hgnc_id/HGNC:39826	RNA, long non-coding	Approved
gene	GAS8-AS1	GAS8 antisense RNA 1	HGNC:1197	https://www.genenames.org/data/gene-symbol-report/#!/hgnc_id/HGNC:1197	RNA, long non-coding	Approved
gene	GASK1B-AS1	GASK1B antisense RNA 1	HGNC:53132	https://www.genenames.org/data/gene-symbol-report/#!/hgnc_id/HGNC:53132	RNA, long non-coding	Approved
gene	GATA2-AS1	GATA2 antisense RNA 1	HGNC:51108	https://www.genenames.org/data/gene-symbol-report/#!/hgnc_id/HGNC:51108	RNA, long non-coding	Approved
gene	GATA3-AS1	GATA3 antisense RNA 1	HGNC:33786	https://www.genenames.org/data/gene-symbol-report/#!/hgnc_id/HGNC:33786	RNA, long non-coding	Approved
gene	GCC2-AS1	GCC2 antisense RNA 1	HGNC:28126	https://www.genenames.org/data/gene-symbol-report/#!/hgnc_id/HGNC:28126	RNA, long non-coding	Approved
gene	GCLC-AS1	GCLC antisense RNA 1	HGNC:56649	https://www.genenames.org/data/gene-symbol-report/#!/hgnc_id/HGNC:56649	RNA, long non-coding	Approved
gene	GCSAML-AS1	GCSAML antisense RNA 1	HGNC:41244	https://www.genenames.org/data/gene-symbol-report/#!/hgnc_id/HGNC:41244	RNA, long non-coding	Approved
gene	GDF5-AS1	GDF5 antisense RNA 1	HGNC:33435	https://www.genenames.org/data/gene-symbol-report/#!/hgnc_id/HGNC:33435	RNA, long non-coding	Approved
gene	GDNF-AS1	GDNF antisense RNA 1	HGNC:43592	https://www.genenames.org/data/gene-symbol-report/#!/hgnc_id/HGNC:43592	RNA, long non-coding	Approved
gene	GEMIN7-AS1	GEMIN7 antisense RNA 1	HGNC:53773	https://www.genenames.org/data/gene-symbol-report/#!/hgnc_id/HGNC:53773	RNA, long non-coding	Approved
gene	GFOD1-AS1	GFOD1 antisense RNA 1	HGNC:40956	https://www.genenames.org/data/gene-symbol-report/#!/hgnc_id/HGNC:40956	RNA, long non-coding	Approved
gene	GJD3-AS1	GJD3 antisense RNA 1	HGNC:56092	https://www.genenames.org/data/gene-symbol-report/#!/hgnc_id/HGNC:56092	RNA, long non-coding	Approved
gene	GJD4-AS1	GJD4 antisense RNA 1	HGNC:58343	https://www.genenames.org/data/gene-symbol-report/#!/hgnc_id/HGNC:58343	RNA, long non-coding	Approved
gene	GK-AS1	GK antisense RNA 1	HGNC:40255	https://www.genenames.org/data/gene-symbol-report/#!/hgnc_id/HGNC:40255	RNA, long non-coding	Approved
gene	GLIPR1-AS1	GLIPR1 antisense RNA 1	HGNC:56075	https://www.genenames.org/data/gene-symbol-report/#!/hgnc_id/HGNC:56075	RNA, long non-coding	Approved
gene	GLIS2-AS1	GLIS2 antisense RNA 1	HGNC:51381	https://www.genenames.org/data/gene-symbol-report/#!/hgnc_id/HGNC:51381	RNA, long non-coding	Approved
gene	GLIS3-AS1	GLIS3 antisense RNA 1	HGNC:28260	https://www.genenames.org/data/gene-symbol-report/#!/hgnc_id/HGNC:28260	RNA, long non-coding	Approved
gene	GLIS3-AS2	GLIS3 antisense RNA 2	HGNC:55796	https://www.genenames.org/data/gene-symbol-report/#!/hgnc_id/HGNC:55796	RNA, long non-coding	Approved
gene	GLYATL1-AS1	GLYATL1 antisense RNA 1	HGNC:58086	https://www.genenames.org/data/gene-symbol-report/#!/hgnc_id/HGNC:58086	RNA, long non-coding	Approved
gene	GLYCTK-AS1	GLYCTK antisense RNA 1	HGNC:41043	https://www.genenames.org/data/gene-symbol-report/#!/hgnc_id/HGNC:41043	RNA, long non-coding	Approved
gene	GNA14-AS1	GNA14 antisense RNA 1	HGNC:50451	https://www.genenames.org/data/gene-symbol-report/#!/hgnc_id/HGNC:50451	RNA, long non-coding	Approved
gene	GOLGA4-AS1	GOLGA4 antisense RNA 1	HGNC:26469	https://www.genenames.org/data/gene-symbol-report/#!/hgnc_id/HGNC:26469	RNA, long non-coding	Approved
gene	GOLGA6L9-AS1	GOLGA6L9 antisense RNA 1	HGNC:56873	https://www.genenames.org/data/gene-symbol-report/#!/hgnc_id/HGNC:56873	RNA, long non-coding	Approved
gene	GORAB-AS1	GORAB antisense RNA 1	HGNC:54051	https://www.genenames.org/data/gene-symbol-report/#!/hgnc_id/HGNC:54051	RNA, long non-coding	Approved
gene	GP6-AS1	GP6 antisense RNA 1	HGNC:55305	https://www.genenames.org/data/gene-symbol-report/#!/hgnc_id/HGNC:55305	RNA, long non-coding	Approved
gene	GPA33-AS1	GPA33 antisense RNA 1	HGNC:58358	https://www.genenames.org/data/gene-symbol-report/#!/hgnc_id/HGNC:58358	RNA, long non-coding	Approved
gene	GPC1-AS1	GPC1 antisense RNA 1	HGNC:56102	https://www.genenames.org/data/gene-symbol-report/#!/hgnc_id/HGNC:56102	RNA, long non-coding	Approved
gene	GPC3-AS1	GPC3 antisense RNA 1	HGNC:52897	https://www.genenames.org/data/gene-symbol-report/#!/hgnc_id/HGNC:52897	RNA, long non-coding	Approved
gene	GPC5-AS1	GPC5 antisense RNA 1	HGNC:39886	https://www.genenames.org/data/gene-symbol-report/#!/hgnc_id/HGNC:39886	RNA, long non-coding	Approved
gene	GPC5-AS2	GPC5 antisense RNA 2	HGNC:39887	https://www.genenames.org/data/gene-symbol-report/#!/hgnc_id/HGNC:39887	RNA, long non-coding	Approved
gene	GPC6-AS1	GPC6 antisense RNA 1	HGNC:39909	https://www.genenames.org/data/gene-symbol-report/#!/hgnc_id/HGNC:39909	RNA, long non-coding	Approved
gene	GPC6-AS2	GPC6 antisense RNA 2	HGNC:39910	https://www.genenames.org/data/gene-symbol-report/#!/hgnc_id/HGNC:39910	RNA, long non-coding	Approved
gene	GPN2-AS1	GPN2 antisense RNA 1	HGNC:58220	https://www.genenames.org/data/gene-symbol-report/#!/hgnc_id/HGNC:58220	RNA, long non-coding	Approved
gene	GPR50-AS1	GPR50 antisense RNA 1	HGNC:40259	https://www.genenames.org/data/gene-symbol-report/#!/hgnc_id/HGNC:40259	RNA, long non-coding	Approved
gene	GPR55-AS1	GPR55 antisense RNA 1	HGNC:40260	https://www.genenames.org/data/gene-symbol-report/#!/hgnc_id/HGNC:40260	RNA, long non-coding	Approved
gene	GPR158-AS1	GPR158 antisense RNA 1	HGNC:44163	https://www.genenames.org/data/gene-symbol-report/#!/hgnc_id/HGNC:44163	RNA, long non-coding	Approved
gene	GRAMD1A-AS1	GRAMD1A antisense RNA 1	HGNC:55275	https://www.genenames.org/data/gene-symbol-report/#!/hgnc_id/HGNC:55275	RNA, long non-coding	Approved
gene	GRAPL-AS1	GRAPL antisense RNA 1	HGNC:26214	https://www.genenames.org/data/gene-symbol-report/#!/hgnc_id/HGNC:26214	RNA, long non-coding	Approved
gene	GREB1L-AS1	GREB1L antisense RNA 1	HGNC:58310	https://www.genenames.org/data/gene-symbol-report/#!/hgnc_id/HGNC:58310	RNA, long non-coding	Approved
gene	GREM1-AS1	GREM1 antisense RNA 1	HGNC:55411	https://www.genenames.org/data/gene-symbol-report/#!/hgnc_id/HGNC:55411	RNA, long non-coding	Approved
gene	GRHL3-AS1	GRHL3 antisense RNA 1	HGNC:41119	https://www.genenames.org/data/gene-symbol-report/#!/hgnc_id/HGNC:41119	RNA, long non-coding	Approved
gene	GRID1-AS1	GRID1 antisense RNA 1	HGNC:44131	https://www.genenames.org/data/gene-symbol-report/#!/hgnc_id/HGNC:44131	RNA, long non-coding	Approved
gene	GRID1-AS2	GRID1 antisense RNA 2	HGNC:58334	https://www.genenames.org/data/gene-symbol-report/#!/hgnc_id/HGNC:58334	RNA, long non-coding	Approved
gene	GRIK1-AS1	GRIK1 antisense RNA 1	HGNC:16458	https://www.genenames.org/data/gene-symbol-report/#!/hgnc_id/HGNC:16458	RNA, long non-coding	Approved
gene	GRIK1-AS3	GRIK1 antisense RNA 3	HGNC:58345	https://www.genenames.org/data/gene-symbol-report/#!/hgnc_id/HGNC:58345	RNA, long non-coding	Approved
gene	GRK3-AS1	GRK3 antisense RNA 1	HGNC:55679	https://www.genenames.org/data/gene-symbol-report/#!/hgnc_id/HGNC:55679	RNA, long non-coding	Approved
gene	GRK5-AS1	GRK5 antisense RNA 1	HGNC:58234	https://www.genenames.org/data/gene-symbol-report/#!/hgnc_id/HGNC:58234	RNA, long non-coding	Approved
gene	GRM3-AS1	GRM3 antisense RNA 1	HGNC:40264	https://www.genenames.org/data/gene-symbol-report/#!/hgnc_id/HGNC:40264	RNA, long non-coding	Approved
gene	GRM5-AS1	GRM5 antisense RNA 1	HGNC:40265	https://www.genenames.org/data/gene-symbol-report/#!/hgnc_id/HGNC:40265	RNA, long non-coding	Approved
gene	GRM7-AS1	GRM7 antisense RNA 1	HGNC:40267	https://www.genenames.org/data/gene-symbol-report/#!/hgnc_id/HGNC:40267	RNA, long non-coding	Approved
gene	GRM7-AS2	GRM7 antisense RNA 2	HGNC:40266	https://www.genenames.org/data/gene-symbol-report/#!/hgnc_id/HGNC:40266	RNA, long non-coding	Approved
gene	GRM7-AS3	GRM7 antisense RNA 3	HGNC:42444	https://www.genenames.org/data/gene-symbol-report/#!/hgnc_id/HGNC:42444	RNA, long non-coding	Approved
gene	GRM8-AS1	GRM8 antisense RNA 1	HGNC:40268	https://www.genenames.org/data/gene-symbol-report/#!/hgnc_id/HGNC:40268	RNA, long non-coding	Approved
gene	GRPEL2-AS1	GRPEL2 antisense RNA 1	HGNC:48999	https://www.genenames.org/data/gene-symbol-report/#!/hgnc_id/HGNC:48999	RNA, long non-coding	Approved
gene	GRTP1-AS1	GRTP1 antisense RNA 1	HGNC:39917	https://www.genenames.org/data/gene-symbol-report/#!/hgnc_id/HGNC:39917	RNA, long non-coding	Approved
gene	GSE1-AS1	GSE1 antisense RNA 1	HGNC:58141	https://www.genenames.org/data/gene-symbol-report/#!/hgnc_id/HGNC:58141	RNA, long non-coding	Approved
gene	GSN-AS1	GSN antisense RNA 1	HGNC:23372	https://www.genenames.org/data/gene-symbol-report/#!/hgnc_id/HGNC:23372	RNA, long non-coding	Approved
gene	GSTCD-AS1	GSTCD antisense RNA 1	HGNC:41117	https://www.genenames.org/data/gene-symbol-report/#!/hgnc_id/HGNC:41117	RNA, long non-coding	Approved
gene	GTDC1-AS1	GTDC1 antisense RNA 1	HGNC:58227	https://www.genenames.org/data/gene-symbol-report/#!/hgnc_id/HGNC:58227	RNA, long non-coding	Approved
gene	GTF2A1-AS1	GTF2A1 antisense RNA 1	HGNC:56195	https://www.genenames.org/data/gene-symbol-report/#!/hgnc_id/HGNC:56195	RNA, long non-coding	Approved
gene	GTF2I-AS1	GTF2I antisense RNA 1	HGNC:55572	https://www.genenames.org/data/gene-symbol-report/#!/hgnc_id/HGNC:55572	RNA, long non-coding	Approved
gene	GTF3C2-AS1	GTF3C2 antisense RNA 1	HGNC:40269	https://www.genenames.org/data/gene-symbol-report/#!/hgnc_id/HGNC:40269	RNA, long non-coding	Approved
gene	GTF3C2-AS2	GTF3C2 antisense RNA 2	HGNC:55699	https://www.genenames.org/data/gene-symbol-report/#!/hgnc_id/HGNC:55699	RNA, long non-coding	Approved
gene	GUCY2C-AS1	GUCY2C antisense RNA 1	HGNC:56054	https://www.genenames.org/data/gene-symbol-report/#!/hgnc_id/HGNC:56054	RNA, long non-coding	Approved
gene	GYG2-AS1	GYG2 antisense RNA 1	HGNC:40270	https://www.genenames.org/data/gene-symbol-report/#!/hgnc_id/HGNC:40270	RNA, long non-coding	Approved
gene	H2BC6-AS1	H2BC6 antisense RNA 1	HGNC:56682	https://www.genenames.org/data/gene-symbol-report/#!/hgnc_id/HGNC:56682	RNA, long non-coding	Approved
gene	HAND2-AS1	HAND2 antisense RNA 1	HGNC:48872	https://www.genenames.org/data/gene-symbol-report/#!/hgnc_id/HGNC:48872	RNA, long non-coding	Approved
gene	HCFC1-AS1	HCFC1 antisense RNA 1	HGNC:40273	https://www.genenames.org/data/gene-symbol-report/#!/hgnc_id/HGNC:40273	RNA, long non-coding	Approved
gene	HDAC4-AS1	HDAC4 antisense RNA 1	HGNC:54064	https://www.genenames.org/data/gene-symbol-report/#!/hgnc_id/HGNC:54064	RNA, long non-coding	Approved
gene	HDAC4-AS2	HDAC4 antisense RNA 2	HGNC:58134	https://www.genenames.org/data/gene-symbol-report/#!/hgnc_id/HGNC:58134	RNA, long non-coding	Approved
gene	HDAC9-AS1	HDAC9 antisense RNA 1	HGNC:40664	https://www.genenames.org/data/gene-symbol-report/#!/hgnc_id/HGNC:40664	RNA, long non-coding	Approved
gene	HDAC11-AS1	HDAC11 antisense RNA 1	HGNC:40868	https://www.genenames.org/data/gene-symbol-report/#!/hgnc_id/HGNC:40868	RNA, long non-coding	Approved
gene	HDLBP-AS1	HDLBP antisense RNA 1	HGNC:56103	https://www.genenames.org/data/gene-symbol-report/#!/hgnc_id/HGNC:56103	RNA, long non-coding	Approved
gene	HEATR3-AS1	HEATR3 antisense RNA 1	HGNC:55406	https://www.genenames.org/data/gene-symbol-report/#!/hgnc_id/HGNC:55406	RNA, long non-coding	Approved
gene	HECTD2-AS1	HECTD2 antisense RNA 1	HGNC:48679	https://www.genenames.org/data/gene-symbol-report/#!/hgnc_id/HGNC:48679	RNA, long non-coding	Approved
gene	HECW2-AS1	HECW2 antisense RNA 1	HGNC:54062	https://www.genenames.org/data/gene-symbol-report/#!/hgnc_id/HGNC:54062	RNA, long non-coding	Approved
gene	HELZ-AS1	HELZ antisense RNA 1	HGNC:55319	https://www.genenames.org/data/gene-symbol-report/#!/hgnc_id/HGNC:55319	RNA, long non-coding	Approved
gene	HERPUD2-AS1	HERPUD2 antisense RNA 1	HGNC:55258	https://www.genenames.org/data/gene-symbol-report/#!/hgnc_id/HGNC:55258	RNA, long non-coding	Approved
gene	HEXA-AS1	HEXA antisense RNA 1	HGNC:25810	https://www.genenames.org/data/gene-symbol-report/#!/hgnc_id/HGNC:25810	RNA, long non-coding	Approved
gene	HEXIM2-AS1	HEXIM2 antisense RNA 1	HGNC:55857	https://www.genenames.org/data/gene-symbol-report/#!/hgnc_id/HGNC:55857	RNA, long non-coding	Approved
gene	HEXIM2-AS2	HEXIM2 antisense RNA 2	HGNC:56693	https://www.genenames.org/data/gene-symbol-report/#!/hgnc_id/HGNC:56693	RNA, long non-coding	Approved
gene	HEY2-AS1	HEY2 antisense RNA 1	HGNC:55652	https://www.genenames.org/data/gene-symbol-report/#!/hgnc_id/HGNC:55652	RNA, long non-coding	Approved
gene	HFE-AS1	HFE antisense RNA 1	HGNC:55168	https://www.genenames.org/data/gene-symbol-report/#!/hgnc_id/HGNC:55168	RNA, long non-coding	Approved
gene	HHATL-AS1	HHATL antisense RNA 1	HGNC:42439	https://www.genenames.org/data/gene-symbol-report/#!/hgnc_id/HGNC:42439	RNA, long non-coding	Approved
gene	HHIP-AS1	HHIP antisense RNA 1	HGNC:44182	https://www.genenames.org/data/gene-symbol-report/#!/hgnc_id/HGNC:44182	RNA, long non-coding	Approved
gene	HID1-AS1	HID1 antisense RNA 1	HGNC:51181	https://www.genenames.org/data/gene-symbol-report/#!/hgnc_id/HGNC:51181	RNA, long non-coding	Approved
gene	HIF1A-AS1	HIF1A antisense RNA 1	HGNC:43014	https://www.genenames.org/data/gene-symbol-report/#!/hgnc_id/HGNC:43014	RNA, long non-coding	Approved
gene	HIF1A-AS2	HIF1A antisense RNA 2	HGNC:43015	https://www.genenames.org/data/gene-symbol-report/#!/hgnc_id/HGNC:43015	RNA, long non-coding	Approved
gene	HILPDA-AS1	HILPDA antisense RNA 1	HGNC:55641	https://www.genenames.org/data/gene-symbol-report/#!/hgnc_id/HGNC:55641	RNA, long non-coding	Approved
gene	HIPK1-AS1	HIPK1 antisense RNA 1	HGNC:50576	https://www.genenames.org/data/gene-symbol-report/#!/hgnc_id/HGNC:50576	RNA, long non-coding	Approved
gene	HLCS-AS1	HLCS antisense RNA 1	HGNC:55850	https://www.genenames.org/data/gene-symbol-report/#!/hgnc_id/HGNC:55850	RNA, long non-coding	Approved
gene	HLTF-AS1	HLTF antisense RNA 1	HGNC:40554	https://www.genenames.org/data/gene-symbol-report/#!/hgnc_id/HGNC:40554	RNA, long non-coding	Approved
gene	HLX-AS1	HLX antisense RNA 1	HGNC:42509	https://www.genenames.org/data/gene-symbol-report/#!/hgnc_id/HGNC:42509	RNA, long non-coding	Approved
gene	HM13-AS1	HM13 antisense RNA 1	HGNC:41940	https://www.genenames.org/data/gene-symbol-report/#!/hgnc_id/HGNC:41940	RNA, long non-coding	Approved
gene	HMGA2-AS1	HMGA2 antisense RNA 1	HGNC:53973	https://www.genenames.org/data/gene-symbol-report/#!/hgnc_id/HGNC:53973	RNA, long non-coding	Approved
gene	HMGA2-AS2	HMGA2 antisense RNA 2	HGNC:58191	https://www.genenames.org/data/gene-symbol-report/#!/hgnc_id/HGNC:58191	RNA, long non-coding	Approved
gene	HMGN3-AS1	HMGN3 antisense RNA 1	HGNC:48984	https://www.genenames.org/data/gene-symbol-report/#!/hgnc_id/HGNC:48984	RNA, long non-coding	Approved
gene	HMMR-AS1	HMMR antisense RNA 1	HGNC:49149	https://www.genenames.org/data/gene-symbol-report/#!/hgnc_id/HGNC:49149	RNA, long non-coding	Approved
gene	HNF4A-AS1	HNF4A antisense RNA 1	HGNC:49505	https://www.genenames.org/data/gene-symbol-report/#!/hgnc_id/HGNC:49505	RNA, long non-coding	Approved
gene	HNRNPK-AS1	HNRNPK antisense RNA 1	HGNC:56061	https://www.genenames.org/data/gene-symbol-report/#!/hgnc_id/HGNC:56061	RNA, long non-coding	Approved
gene	HOMER3-AS1	HOMER3 antisense RNA 1	HGNC:53775	https://www.genenames.org/data/gene-symbol-report/#!/hgnc_id/HGNC:53775	RNA, long non-coding	Approved
gene	HPN-AS1	HPN antisense RNA 1	HGNC:47041	https://www.genenames.org/data/gene-symbol-report/#!/hgnc_id/HGNC:47041	RNA, long non-coding	Approved
gene	HPS1-AS1	HPS1 antisense RNA 1	HGNC:56166	https://www.genenames.org/data/gene-symbol-report/#!/hgnc_id/HGNC:56166	RNA, long non-coding	Approved
gene	HS6ST2-AS1	HS6ST2 antisense RNA 1	HGNC:40870	https://www.genenames.org/data/gene-symbol-report/#!/hgnc_id/HGNC:40870	RNA, long non-coding	Approved
gene	HSD11B1-AS1	HSD11B1 antisense RNA 1	HGNC:54053	https://www.genenames.org/data/gene-symbol-report/#!/hgnc_id/HGNC:54053	RNA, long non-coding	Approved
gene	HSD17B1-AS1	HSD17B1 antisense RNA 1	HGNC:55314	https://www.genenames.org/data/gene-symbol-report/#!/hgnc_id/HGNC:55314	RNA, long non-coding	Approved
gene	HSD17B2-AS1	HSD17B2 antisense RNA 1	HGNC:56281	https://www.genenames.org/data/gene-symbol-report/#!/hgnc_id/HGNC:56281	RNA, long non-coding	Approved
gene	HSD17B3-AS1	HSD17B3 antisense RNA 1	HGNC:53136	https://www.genenames.org/data/gene-symbol-report/#!/hgnc_id/HGNC:53136	RNA, long non-coding	Approved
gene	HSDL2-AS1	HSDL2 antisense RNA 1	HGNC:31438	https://www.genenames.org/data/gene-symbol-report/#!/hgnc_id/HGNC:31438	RNA, long non-coding	Approved
gene	HSPA12A-AS1	HSPA12A antisense RNA 1	HGNC:55721	https://www.genenames.org/data/gene-symbol-report/#!/hgnc_id/HGNC:55721	RNA, long non-coding	Approved
gene	HSPB8-AS1	HSPB8 antisense RNA 1	HGNC:58274	https://www.genenames.org/data/gene-symbol-report/#!/hgnc_id/HGNC:58274	RNA, long non-coding	Approved
gene	HTR2A-AS1	HTR2A antisense RNA 1	HGNC:40289	https://www.genenames.org/data/gene-symbol-report/#!/hgnc_id/HGNC:40289	RNA, long non-coding	Approved
gene	HTR3E-AS1	HTR3E antisense RNA 1	HGNC:41032	https://www.genenames.org/data/gene-symbol-report/#!/hgnc_id/HGNC:41032	RNA, long non-coding	Approved
gene	HTR5A-AS1	HTR5A antisense RNA 1	HGNC:48956	https://www.genenames.org/data/gene-symbol-report/#!/hgnc_id/HGNC:48956	RNA, long non-coding	Approved
gene	HUNK-AS1	HUNK antisense RNA 1	HGNC:40631	https://www.genenames.org/data/gene-symbol-report/#!/hgnc_id/HGNC:40631	RNA, long non-coding	Approved
gene	HYI-AS1	HYI antisense RNA 1	HGNC:41173	https://www.genenames.org/data/gene-symbol-report/#!/hgnc_id/HGNC:41173	RNA, long non-coding	Approved
gene	HYOU1-AS1	HYOU1 antisense RNA 1	HGNC:56704	https://www.genenames.org/data/gene-symbol-report/#!/hgnc_id/HGNC:56704	RNA, long non-coding	Approved
gene	ICA1-AS1	ICA1 antisense RNA 1	HGNC:55606	https://www.genenames.org/data/gene-symbol-report/#!/hgnc_id/HGNC:55606	RNA, long non-coding	Approved
gene	ID2-AS1	ID2 antisense RNA 1	HGNC:51103	https://www.genenames.org/data/gene-symbol-report/#!/hgnc_id/HGNC:51103	RNA, long non-coding	Approved
gene	IDH1-AS1	IDH1 antisense RNA 1	HGNC:40292	https://www.genenames.org/data/gene-symbol-report/#!/hgnc_id/HGNC:40292	RNA, long non-coding	Approved
gene	IDI2-AS1	IDI2 antisense RNA 1	HGNC:30885	https://www.genenames.org/data/gene-symbol-report/#!/hgnc_id/HGNC:30885	RNA, long non-coding	Approved
gene	IER2-AS1	IER2 antisense RNA 1	HGNC:58207	https://www.genenames.org/data/gene-symbol-report/#!/hgnc_id/HGNC:58207	RNA, long non-coding	Approved
gene	IER3-AS1	IER3 antisense RNA 1	HGNC:53629	https://www.genenames.org/data/gene-symbol-report/#!/hgnc_id/HGNC:53629	RNA, long non-coding	Approved
gene	IER5L-AS1	IER5L antisense RNA 1	HGNC:55825	https://www.genenames.org/data/gene-symbol-report/#!/hgnc_id/HGNC:55825	RNA, long non-coding	Approved
gene	IFITM3-AS1	IFITM3 antisense RNA 1	HGNC:58185	https://www.genenames.org/data/gene-symbol-report/#!/hgnc_id/HGNC:58185	RNA, long non-coding	Approved
gene	IFT70A-AS1	IFT70A antisense RNA 1	HGNC:58181	https://www.genenames.org/data/gene-symbol-report/#!/hgnc_id/HGNC:58181	RNA, long non-coding	Approved
gene	IFT74-AS1	IFT74 antisense RNA 1	HGNC:49806	https://www.genenames.org/data/gene-symbol-report/#!/hgnc_id/HGNC:49806	RNA, long non-coding	Approved
gene	IGBP1-AS1	IGBP1 antisense RNA 1	HGNC:40295	https://www.genenames.org/data/gene-symbol-report/#!/hgnc_id/HGNC:40295	RNA, long non-coding	Approved
gene	IGBP1-AS2	IGBP1 antisense RNA 2	HGNC:40294	https://www.genenames.org/data/gene-symbol-report/#!/hgnc_id/HGNC:40294	RNA, long non-coding	Approved
gene	IGF2BP2-AS1	IGF2BP2 antisense RNA 1	HGNC:32674	https://www.genenames.org/data/gene-symbol-report/#!/hgnc_id/HGNC:32674	RNA, long non-coding	Approved
gene	IGFBP7-AS1	IGFBP7 antisense RNA 1	HGNC:40296	https://www.genenames.org/data/gene-symbol-report/#!/hgnc_id/HGNC:40296	RNA, long non-coding	Approved
gene	IGFBP-AS1	IGFBP5 antisense RNA 1	HGNC:55655	https://www.genenames.org/data/gene-symbol-report/#!/hgnc_id/HGNC:55655	RNA, long non-coding	Approved
gene	IGFL2-AS1	IGFL2 antisense RNA 1	HGNC:52559	https://www.genenames.org/data/gene-symbol-report/#!/hgnc_id/HGNC:52559	RNA, long non-coding	Approved
gene	IGSF11-AS1	IGSF11 antisense RNA 1	HGNC:40777	https://www.genenames.org/data/gene-symbol-report/#!/hgnc_id/HGNC:40777	RNA, long non-coding	Approved
gene	IGSF21-AS1	IGSF21 antisense RNA 1	HGNC:41190	https://www.genenames.org/data/gene-symbol-report/#!/hgnc_id/HGNC:41190	RNA, long non-coding	Approved
gene	IGSF22-AS1	IGSF22 antisense RNA 1	HGNC:55511	https://www.genenames.org/data/gene-symbol-report/#!/hgnc_id/HGNC:55511	RNA, long non-coding	Approved
gene	IKBKE-AS1	IKBKE antisense RNA 1	HGNC:32061	https://www.genenames.org/data/gene-symbol-report/#!/hgnc_id/HGNC:32061	RNA, long non-coding	Approved
gene	IL1R1-AS1	IL1R1 antisense RNA 1	HGNC:53898	https://www.genenames.org/data/gene-symbol-report/#!/hgnc_id/HGNC:53898	RNA, long non-coding	Approved
gene	IL2RA-AS1	IL2RA antisense RNA 1	HGNC:58167	https://www.genenames.org/data/gene-symbol-report/#!/hgnc_id/HGNC:58167	RNA, long non-coding	Approved
gene	IL6-AS1	IL6 antisense RNA 1	HGNC:40301	https://www.genenames.org/data/gene-symbol-report/#!/hgnc_id/HGNC:40301	RNA, long non-coding	Approved
gene	IL6R-AS1	IL6R antisense RNA 1	HGNC:53716	https://www.genenames.org/data/gene-symbol-report/#!/hgnc_id/HGNC:53716	RNA, long non-coding	Approved
gene	IL12A-AS1	IL12A antisense RNA 1	HGNC:49094	https://www.genenames.org/data/gene-symbol-report/#!/hgnc_id/HGNC:49094	RNA, long non-coding	Approved
gene	IL12B-AS1	IL12B antisense RNA 1	HGNC:58156	https://www.genenames.org/data/gene-symbol-report/#!/hgnc_id/HGNC:58156	RNA, long non-coding	Approved
gene	IL20RB-AS1	IL20RB antisense RNA 1	HGNC:40298	https://www.genenames.org/data/gene-symbol-report/#!/hgnc_id/HGNC:40298	RNA, long non-coding	Approved
gene	IL21-AS1	IL21 antisense RNA 1	HGNC:40299	https://www.genenames.org/data/gene-symbol-report/#!/hgnc_id/HGNC:40299	RNA, long non-coding	Approved
gene	IL21R-AS1	IL21R antisense RNA 1	HGNC:27551	https://www.genenames.org/data/gene-symbol-report/#!/hgnc_id/HGNC:27551	RNA, long non-coding	Approved
gene	ILRUN-AS1	ILRUN antisense RNA 1	HGNC:55216	https://www.genenames.org/data/gene-symbol-report/#!/hgnc_id/HGNC:55216	RNA, long non-coding	Approved
gene	ILVBL-AS1	ILVBL antisense RNA 1	HGNC:55279	https://www.genenames.org/data/gene-symbol-report/#!/hgnc_id/HGNC:55279	RNA, long non-coding	Approved
gene	INHBA-AS1	INHBA antisense RNA 1	HGNC:40303	https://www.genenames.org/data/gene-symbol-report/#!/hgnc_id/HGNC:40303	RNA, long non-coding	Approved
gene	INKA2-AS1	INKA2 antisense RNA 1	HGNC:49446	https://www.genenames.org/data/gene-symbol-report/#!/hgnc_id/HGNC:49446	RNA, long non-coding	Approved
gene	INO80-AS1	INO80 antisense RNA 1	HGNC:53138	https://www.genenames.org/data/gene-symbol-report/#!/hgnc_id/HGNC:53138	RNA, long non-coding	Approved
gene	INO80D-AS1	INO80D antisense RNA 1	HGNC:55803	https://www.genenames.org/data/gene-symbol-report/#!/hgnc_id/HGNC:55803	RNA, long non-coding	Approved
gene	INPP5B-AS1	INPP5B antisense RNA 1	HGNC:40304	https://www.genenames.org/data/gene-symbol-report/#!/hgnc_id/HGNC:40304	RNA, long non-coding	Approved
gene	INSYN1-AS1	INSYN1 antisense RNA 1	HGNC:51422	https://www.genenames.org/data/gene-symbol-report/#!/hgnc_id/HGNC:51422	RNA, long non-coding	Approved
gene	INTS6-AS1	INTS6 antisense RNA 1	HGNC:42691	https://www.genenames.org/data/gene-symbol-report/#!/hgnc_id/HGNC:42691	RNA, long non-coding	Approved
gene	INTS6L-AS1	INTS6L antisense RNA 1	HGNC:41180	https://www.genenames.org/data/gene-symbol-report/#!/hgnc_id/HGNC:41180	RNA, long non-coding	Approved
gene	INTS9-AS1	INTS9 antisense RNA 1	HGNC:53139	https://www.genenames.org/data/gene-symbol-report/#!/hgnc_id/HGNC:53139	RNA, long non-coding	Approved
gene	IPO9-AS1	IPO9 antisense RNA 1	HGNC:40892	https://www.genenames.org/data/gene-symbol-report/#!/hgnc_id/HGNC:40892	RNA, long non-coding	Approved
gene	IQCA1-AS1	IQCA1 antisense RNA 1	HGNC:41137	https://www.genenames.org/data/gene-symbol-report/#!/hgnc_id/HGNC:41137	RNA, long non-coding	Approved
gene	IQCF5-AS1	IQCF5 antisense RNA 1	HGNC:41297	https://www.genenames.org/data/gene-symbol-report/#!/hgnc_id/HGNC:41297	RNA, long non-coding	Approved
gene	IQCH-AS1	IQCH antisense RNA 1	HGNC:44104	https://www.genenames.org/data/gene-symbol-report/#!/hgnc_id/HGNC:44104	RNA, long non-coding	Approved
gene	IQCK-AS1	IQCK antisense RNA 1	HGNC:58199	https://www.genenames.org/data/gene-symbol-report/#!/hgnc_id/HGNC:58199	RNA, long non-coding	Approved
gene	IQSEC3-AS1	IQSEC3 antisense RNA 1	HGNC:56002	https://www.genenames.org/data/gene-symbol-report/#!/hgnc_id/HGNC:56002	RNA, long non-coding	Approved
gene	IQSEC3-AS2	IQSEC3 antisense RNA 2	HGNC:56741	https://www.genenames.org/data/gene-symbol-report/#!/hgnc_id/HGNC:56741	RNA, long non-coding	Approved
gene	IRAG1-AS1	IRAG1 antisense RNA 1	HGNC:43434	https://www.genenames.org/data/gene-symbol-report/#!/hgnc_id/HGNC:43434	RNA, long non-coding	Approved
gene	IRS4-AS1	IRS4 antisense RNA 1	HGNC:55650	https://www.genenames.org/data/gene-symbol-report/#!/hgnc_id/HGNC:55650	RNA, long non-coding	Approved
gene	IRX4-AS1	IRX4 antisense RNA 1	HGNC:40305	https://www.genenames.org/data/gene-symbol-report/#!/hgnc_id/HGNC:40305	RNA, long non-coding	Approved
gene	ISM1-AS1	ISM1 antisense RNA 1	HGNC:44313	https://www.genenames.org/data/gene-symbol-report/#!/hgnc_id/HGNC:44313	RNA, long non-coding	Approved
gene	ITCH-AS1	ITCH antisense RNA 1	HGNC:40659	https://www.genenames.org/data/gene-symbol-report/#!/hgnc_id/HGNC:40659	RNA, long non-coding	Approved
gene	ITFG1-AS1	ITFG1 antisense RNA 1	HGNC:51383	https://www.genenames.org/data/gene-symbol-report/#!/hgnc_id/HGNC:51383	RNA, long non-coding	Approved
gene	ITFG1-AS2	ITFG1 antisense RNA 2	HGNC:58303	https://www.genenames.org/data/gene-symbol-report/#!/hgnc_id/HGNC:58303	RNA, long non-coding	Approved
gene	ITFG2-AS1	ITFG2 antisense RNA 1	HGNC:53128	https://www.genenames.org/data/gene-symbol-report/#!/hgnc_id/HGNC:53128	RNA, long non-coding	Approved
gene	ITGA2-AS1	ITGA2 antisense RNA 1	HGNC:40306	https://www.genenames.org/data/gene-symbol-report/#!/hgnc_id/HGNC:40306	RNA, long non-coding	Approved
gene	ITGA9-AS1	ITGA9 antisense RNA 1	HGNC:49668	https://www.genenames.org/data/gene-symbol-report/#!/hgnc_id/HGNC:49668	RNA, long non-coding	Approved
gene	ITGAL-AS1	ITGAL antisense RNA 1	HGNC:56737	https://www.genenames.org/data/gene-symbol-report/#!/hgnc_id/HGNC:56737	RNA, long non-coding	Approved
gene	ITGB2-AS1	ITGB2 antisense RNA 1	HGNC:44304	https://www.genenames.org/data/gene-symbol-report/#!/hgnc_id/HGNC:44304	RNA, long non-coding	Approved
gene	ITGB5-AS1	ITGB5 antisense RNA 1	HGNC:40309	https://www.genenames.org/data/gene-symbol-report/#!/hgnc_id/HGNC:40309	RNA, long non-coding	Approved
gene	ITGB8-AS1	ITGB8 antisense RNA 1	HGNC:55257	https://www.genenames.org/data/gene-symbol-report/#!/hgnc_id/HGNC:55257	RNA, long non-coding	Approved
gene	ITIH4-AS1	ITIH4 antisense RNA 1	HGNC:40310	https://www.genenames.org/data/gene-symbol-report/#!/hgnc_id/HGNC:40310	RNA, long non-coding	Approved
gene	ITPK1-AS1	ITPK1 antisense RNA 1	HGNC:20132	https://www.genenames.org/data/gene-symbol-report/#!/hgnc_id/HGNC:20132	RNA, long non-coding	Approved
gene	ITPKB-AS1	ITPKB antisense RNA 1	HGNC:40312	https://www.genenames.org/data/gene-symbol-report/#!/hgnc_id/HGNC:40312	RNA, long non-coding	Approved
gene	ITPR2-AS2	ITPR2 antisense RNA 2	HGNC:58268	https://www.genenames.org/data/gene-symbol-report/#!/hgnc_id/HGNC:58268	RNA, long non-coding	Approved
gene	ITPR3-AS1	ITPR3 antisense RNA 1	HGNC:56127	https://www.genenames.org/data/gene-symbol-report/#!/hgnc_id/HGNC:56127	RNA, long non-coding	Approved
gene	ITPRIP-AS1	ITPRIP antisense RNA 1	HGNC:54100	https://www.genenames.org/data/gene-symbol-report/#!/hgnc_id/HGNC:54100	RNA, long non-coding	Approved
gene	ITPRIPL2-AS1	ITPRIPL2 antisense RNA 1	HGNC:58271	https://www.genenames.org/data/gene-symbol-report/#!/hgnc_id/HGNC:58271	RNA, long non-coding	Approved
gene	JAKMIP2-AS1	JAKMIP2 antisense RNA 1	HGNC:27203	https://www.genenames.org/data/gene-symbol-report/#!/hgnc_id/HGNC:27203	RNA, long non-coding	Approved
gene	JAKMIP3-AS1	JAKMIP3 antisense RNA 1	HGNC:55678	https://www.genenames.org/data/gene-symbol-report/#!/hgnc_id/HGNC:55678	RNA, long non-coding	Approved
gene	JARID2-AS1	JARID2 antisense RNA 1	HGNC:40314	https://www.genenames.org/data/gene-symbol-report/#!/hgnc_id/HGNC:40314	RNA, long non-coding	Approved
gene	JAZF1-AS1	JAZF1 antisense RNA 1	HGNC:41218	https://www.genenames.org/data/gene-symbol-report/#!/hgnc_id/HGNC:41218	RNA, long non-coding	Approved
gene	JDP2-AS1	JDP2 antisense RNA 1	HGNC:55424	https://www.genenames.org/data/gene-symbol-report/#!/hgnc_id/HGNC:55424	RNA, long non-coding	Approved
gene	JMJD1C-AS1	JMJD1C antisense RNA 1	HGNC:28222	https://www.genenames.org/data/gene-symbol-report/#!/hgnc_id/HGNC:28222	RNA, long non-coding	Approved
gene	JMJD1C-AS2	JMJD1C antisense RNA 2	HGNC:56170	https://www.genenames.org/data/gene-symbol-report/#!/hgnc_id/HGNC:56170	RNA, long non-coding	Approved
gene	JRKL-AS1	JRKL antisense RNA 1	HGNC:43670	https://www.genenames.org/data/gene-symbol-report/#!/hgnc_id/HGNC:43670	RNA, long non-coding	Approved
gene	KANK1-AS1	KANK1 antisense RNA 1	HGNC:58139	https://www.genenames.org/data/gene-symbol-report/#!/hgnc_id/HGNC:58139	RNA, long non-coding	Approved
gene	KANSL1-AS1	KANSL1 antisense RNA 1	HGNC:43740	https://www.genenames.org/data/gene-symbol-report/#!/hgnc_id/HGNC:43740	RNA, long non-coding	Approved
gene	KANSL1L-AS1	KANSL1L antisense RNA 1	HGNC:41139	https://www.genenames.org/data/gene-symbol-report/#!/hgnc_id/HGNC:41139	RNA, long non-coding	Approved
gene	KAT6A-AS1	KAT6A antisense RNA 1	HGNC:56157	https://www.genenames.org/data/gene-symbol-report/#!/hgnc_id/HGNC:56157	RNA, long non-coding	Approved
gene	KAZN-AS1	KAZN antisense RNA 1	HGNC:53610	https://www.genenames.org/data/gene-symbol-report/#!/hgnc_id/HGNC:53610	RNA, long non-coding	Approved
gene	KBTBD11-AS1	KBTBD11 antisense RNA 1	HGNC:55530	https://www.genenames.org/data/gene-symbol-report/#!/hgnc_id/HGNC:55530	RNA, long non-coding	Approved
gene	KCNA6-AS1	KCNA6 antisense RNA 1	HGNC:58276	https://www.genenames.org/data/gene-symbol-report/#!/hgnc_id/HGNC:58276	RNA, long non-coding	Approved
gene	KCNAB1-AS1	KCNAB1 antisense RNA 1	HGNC:40316	https://www.genenames.org/data/gene-symbol-report/#!/hgnc_id/HGNC:40316	RNA, long non-coding	Approved
gene	KCNAB1-AS2	KCNAB1 antisense RNA 2	HGNC:40315	https://www.genenames.org/data/gene-symbol-report/#!/hgnc_id/HGNC:40315	RNA, long non-coding	Approved
gene	KCNB2-AS1	KCNB2 antisense RNA 1	HGNC:58256	https://www.genenames.org/data/gene-symbol-report/#!/hgnc_id/HGNC:58256	RNA, long non-coding	Approved
gene	KCND3-AS1	KCND3 antisense RNA 1	HGNC:40317	https://www.genenames.org/data/gene-symbol-report/#!/hgnc_id/HGNC:40317	RNA, long non-coding	Approved
gene	KCNH7-AS1	KCNH7 antisense RNA 1	HGNC:40858	https://www.genenames.org/data/gene-symbol-report/#!/hgnc_id/HGNC:40858	RNA, long non-coding	Approved
gene	KCNIP1-AS1	KCNIP1 antisense RNA 1	HGNC:40710	https://www.genenames.org/data/gene-symbol-report/#!/hgnc_id/HGNC:40710	RNA, long non-coding	Approved
gene	KCNIP2-AS1	KCNIP2 antisense RNA 1	HGNC:48680	https://www.genenames.org/data/gene-symbol-report/#!/hgnc_id/HGNC:48680	RNA, long non-coding	Approved
gene	KCNJ2-AS1	KCNJ2 antisense RNA 1	HGNC:43720	https://www.genenames.org/data/gene-symbol-report/#!/hgnc_id/HGNC:43720	RNA, long non-coding	Approved
gene	KCNJ5-AS1	KCNJ5 antisense RNA 1	HGNC:28584	https://www.genenames.org/data/gene-symbol-report/#!/hgnc_id/HGNC:28584	RNA, long non-coding	Approved
gene	KCNJ6-AS1	KCNJ6 antisense RNA 1	HGNC:41352	https://www.genenames.org/data/gene-symbol-report/#!/hgnc_id/HGNC:41352	RNA, long non-coding	Approved
gene	KCNJ8-AS1	KCNJ8 antisense RNA 1	HGNC:58193	https://www.genenames.org/data/gene-symbol-report/#!/hgnc_id/HGNC:58193	RNA, long non-coding	Approved
gene	KCNK10-AS1	KCNK10 antisense RNA 1	HGNC:58074	https://www.genenames.org/data/gene-symbol-report/#!/hgnc_id/HGNC:58074	RNA, long non-coding	Approved
gene	KCNMA1-AS1	KCNMA1 antisense RNA 1	HGNC:51213	https://www.genenames.org/data/gene-symbol-report/#!/hgnc_id/HGNC:51213	RNA, long non-coding	Approved
gene	KCNMA1-AS2	KCNMA1 antisense RNA 2	HGNC:51214	https://www.genenames.org/data/gene-symbol-report/#!/hgnc_id/HGNC:51214	RNA, long non-coding	Approved
gene	KCNMA1-AS3	KCNMA1 antisense RNA 3	HGNC:51215	https://www.genenames.org/data/gene-symbol-report/#!/hgnc_id/HGNC:51215	RNA, long non-coding	Approved
gene	KCNMB2-AS1	KCNMB2 antisense RNA 1	HGNC:51409	https://www.genenames.org/data/gene-symbol-report/#!/hgnc_id/HGNC:51409	RNA, long non-coding	Approved
gene	KCNQ1-AS1	KCNQ1 antisense RNA 1	HGNC:42790	https://www.genenames.org/data/gene-symbol-report/#!/hgnc_id/HGNC:42790	RNA, long non-coding	Approved
gene	KCNQ2-AS1	KCNQ2 antisense RNA 1	HGNC:40321	https://www.genenames.org/data/gene-symbol-report/#!/hgnc_id/HGNC:40321	RNA, long non-coding	Approved
gene	KCNQ5-AS1	KCNQ5 antisense RNA 1	HGNC:40323	https://www.genenames.org/data/gene-symbol-report/#!/hgnc_id/HGNC:40323	RNA, long non-coding	Approved
gene	KCTD14-AS2	KCTD14 antisense RNA 2	HGNC:41020	https://www.genenames.org/data/gene-symbol-report/#!/hgnc_id/HGNC:41020	RNA, long non-coding	Approved
gene	KCTD21-AS1	KCTD21 antisense RNA 1	HGNC:48674	https://www.genenames.org/data/gene-symbol-report/#!/hgnc_id/HGNC:48674	RNA, long non-coding	Approved
gene	KDM4A-AS1	KDM4A antisense RNA 1	HGNC:40528	https://www.genenames.org/data/gene-symbol-report/#!/hgnc_id/HGNC:40528	RNA, long non-coding	Approved
gene	KHDC1-AS1	KHDC1 antisense RNA 1	HGNC:55468	https://www.genenames.org/data/gene-symbol-report/#!/hgnc_id/HGNC:55468	RNA, long non-coding	Approved
gene	KIAA1191-AS1	KIAA1191 antisense RNA 1	HGNC:41234	https://www.genenames.org/data/gene-symbol-report/#!/hgnc_id/HGNC:41234	RNA, long non-coding	Approved
gene	KIAA1614-AS1	KIAA1614 antisense RNA 1	HGNC:50644	https://www.genenames.org/data/gene-symbol-report/#!/hgnc_id/HGNC:50644	RNA, long non-coding	Approved
gene	KIAA1671-AS1	KIAA1671 antisense RNA 1	HGNC:41238	https://www.genenames.org/data/gene-symbol-report/#!/hgnc_id/HGNC:41238	RNA, long non-coding	Approved
gene	KIAA2012-AS1	KIAA2012 antisense RNA 1	HGNC:41164	https://www.genenames.org/data/gene-symbol-report/#!/hgnc_id/HGNC:41164	RNA, long non-coding	Approved
gene	KIF1C-AS1	KIF1C antisense RNA 1	HGNC:40324	https://www.genenames.org/data/gene-symbol-report/#!/hgnc_id/HGNC:40324	RNA, long non-coding	Approved
gene	KIF5C-AS1	KIF5C antisense RNA 1	HGNC:40325	https://www.genenames.org/data/gene-symbol-report/#!/hgnc_id/HGNC:40325	RNA, long non-coding	Approved
gene	KIF9-AS1	KIF9 antisense RNA 1	HGNC:26822	https://www.genenames.org/data/gene-symbol-report/#!/hgnc_id/HGNC:26822	RNA, long non-coding	Approved
gene	KIF26B-AS1	KIF26B antisense RNA 1	HGNC:41098	https://www.genenames.org/data/gene-symbol-report/#!/hgnc_id/HGNC:41098	RNA, long non-coding	Approved
gene	KIFAP3-AS1	KIFAP3 antisense RNA 1	HGNC:40788	https://www.genenames.org/data/gene-symbol-report/#!/hgnc_id/HGNC:40788	RNA, long non-coding	Approved
gene	KIRREL3-AS1	KIRREL3 antisense RNA 1	HGNC:42655	https://www.genenames.org/data/gene-symbol-report/#!/hgnc_id/HGNC:42655	RNA, long non-coding	Approved
gene	KIRREL3-AS2	KIRREL3 antisense RNA 2	HGNC:42656	https://www.genenames.org/data/gene-symbol-report/#!/hgnc_id/HGNC:42656	RNA, long non-coding	Approved
gene	KIRREL3-AS4	KIRREL3 antisense RNA 4	HGNC:58263	https://www.genenames.org/data/gene-symbol-report/#!/hgnc_id/HGNC:58263	RNA, long non-coding	Approved
gene	KIZ-AS1	KIZ antisense RNA 1	HGNC:51231	https://www.genenames.org/data/gene-symbol-report/#!/hgnc_id/HGNC:51231	RNA, long non-coding	Approved
gene	KLC1-AS1	KLC1 antisense RNA 1	HGNC:56065	https://www.genenames.org/data/gene-symbol-report/#!/hgnc_id/HGNC:56065	RNA, long non-coding	Approved
gene	KLC2-AS1	KLC2 antisense RNA 1	HGNC:40934	https://www.genenames.org/data/gene-symbol-report/#!/hgnc_id/HGNC:40934	RNA, long non-coding	Approved
gene	KLC2-AS2	KLC2 antisense RNA 2	HGNC:55515	https://www.genenames.org/data/gene-symbol-report/#!/hgnc_id/HGNC:55515	RNA, long non-coding	Approved
gene	KLC4-AS1	KLC4 antisense RNA 1	HGNC:55228	https://www.genenames.org/data/gene-symbol-report/#!/hgnc_id/HGNC:55228	RNA, long non-coding	Approved
gene	KLF3-AS1	KLF3 antisense RNA 1	HGNC:25796	https://www.genenames.org/data/gene-symbol-report/#!/hgnc_id/HGNC:25796	RNA, long non-coding	Approved
gene	KLF16-AS1	KLF16 antisense RNA 1	HGNC:58318	https://www.genenames.org/data/gene-symbol-report/#!/hgnc_id/HGNC:58318	RNA, long non-coding	Approved
gene	KLHL6-AS1	KLHL6 antisense RNA 1	HGNC:40850	https://www.genenames.org/data/gene-symbol-report/#!/hgnc_id/HGNC:40850	RNA, long non-coding	Approved
gene	KLHL30-AS1	KLHL30 antisense RNA 1	HGNC:31018	https://www.genenames.org/data/gene-symbol-report/#!/hgnc_id/HGNC:31018	RNA, long non-coding	Approved
gene	KLRK1-AS1	KLRK1 antisense RNA 1	HGNC:54868	https://www.genenames.org/data/gene-symbol-report/#!/hgnc_id/HGNC:54868	RNA, long non-coding	Approved
gene	KMT2E-AS1	KMT2E antisense RNA 1	HGNC:40845	https://www.genenames.org/data/gene-symbol-report/#!/hgnc_id/HGNC:40845	RNA, long non-coding	Approved
gene	KRBOX1-AS1	KRBOX1 antisense RNA 1	HGNC:42942	https://www.genenames.org/data/gene-symbol-report/#!/hgnc_id/HGNC:42942	RNA, long non-coding	Approved
gene	KRT7-AS	KRT7 antisense RNA 1	HGNC:52643	https://www.genenames.org/data/gene-symbol-report/#!/hgnc_id/HGNC:52643	RNA, long non-coding	Approved
gene	KRT10-AS1	KRT10 antisense RNA 1	HGNC:28305	https://www.genenames.org/data/gene-symbol-report/#!/hgnc_id/HGNC:28305	RNA, long non-coding	Approved
gene	KRT73-AS1	KRT73 antisense RNA 1	HGNC:49607	https://www.genenames.org/data/gene-symbol-report/#!/hgnc_id/HGNC:49607	RNA, long non-coding	Approved
gene	KRT83-AS1	KRT83 antisense RNA 1	HGNC:58282	https://www.genenames.org/data/gene-symbol-report/#!/hgnc_id/HGNC:58282	RNA, long non-coding	Approved
gene	KRT86-AS1	KRT86 antisense RNA 1	HGNC:58281	https://www.genenames.org/data/gene-symbol-report/#!/hgnc_id/HGNC:58281	RNA, long non-coding	Approved
gene	KRT86-AS2	KRT86 antisense RNA 2	HGNC:58284	https://www.genenames.org/data/gene-symbol-report/#!/hgnc_id/HGNC:58284	RNA, long non-coding	Approved
gene	KTN1-AS1	KTN1 antisense RNA 1	HGNC:19842	https://www.genenames.org/data/gene-symbol-report/#!/hgnc_id/HGNC:19842	RNA, long non-coding	Approved
gene	KXD1-AS1	KXD1 antisense RNA 1	HGNC:56662	https://www.genenames.org/data/gene-symbol-report/#!/hgnc_id/HGNC:56662	RNA, long non-coding	Approved
gene	L1CAM-AS1	L1CAM antisense RNA 1	HGNC:55247	https://www.genenames.org/data/gene-symbol-report/#!/hgnc_id/HGNC:55247	RNA, long non-coding	Approved
gene	L3MBTL2-AS1	L3MBTL2 antisense RNA 1	HGNC:40847	https://www.genenames.org/data/gene-symbol-report/#!/hgnc_id/HGNC:40847	RNA, long non-coding	Approved
gene	L3MBTL4-AS1	L3MBTL4 antisense RNA 1	HGNC:51320	https://www.genenames.org/data/gene-symbol-report/#!/hgnc_id/HGNC:51320	RNA, long non-coding	Approved
gene	LACTB2-AS1	LACTB2 antisense RNA 1	HGNC:27841	https://www.genenames.org/data/gene-symbol-report/#!/hgnc_id/HGNC:27841	RNA, long non-coding	Approved
gene	LAMA4-AS1	LAMA4 antisense RNA 1	HGNC:40333	https://www.genenames.org/data/gene-symbol-report/#!/hgnc_id/HGNC:40333	RNA, long non-coding	Approved
gene	LAMA5-AS1	LAMA5 antisense RNA 1	HGNC:40334	https://www.genenames.org/data/gene-symbol-report/#!/hgnc_id/HGNC:40334	RNA, long non-coding	Approved
gene	LAMC1-AS1	LAMC1 antisense RNA 1	HGNC:52645	https://www.genenames.org/data/gene-symbol-report/#!/hgnc_id/HGNC:52645	RNA, long non-coding	Approved
gene	LAMP5-AS1	LAMP5 antisense RNA 1	HGNC:40754	https://www.genenames.org/data/gene-symbol-report/#!/hgnc_id/HGNC:40754	RNA, long non-coding	Approved
gene	LANCL1-AS1	LANCL1 antisense RNA 1	HGNC:50727	https://www.genenames.org/data/gene-symbol-report/#!/hgnc_id/HGNC:50727	RNA, long non-coding	Approved
gene	LARGE1-AS1	LARGE1 antisense RNA 1	HGNC:55162	https://www.genenames.org/data/gene-symbol-report/#!/hgnc_id/HGNC:55162	RNA, long non-coding	Approved
gene	LARGE-AS1	LARGE antisense RNA 1	HGNC:40336	https://www.genenames.org/data/gene-symbol-report/#!/hgnc_id/HGNC:40336	RNA, long non-coding	Approved
gene	LARS2-AS1	LARS2 antisense RNA 1	HGNC:40796	https://www.genenames.org/data/gene-symbol-report/#!/hgnc_id/HGNC:40796	RNA, long non-coding	Approved
gene	LATS2-AS1	LATS2 antisense RNA 1	HGNC:39912	https://www.genenames.org/data/gene-symbol-report/#!/hgnc_id/HGNC:39912	RNA, long non-coding	Approved
gene	LBX1-AS1	LBX1 antisense RNA 1	HGNC:48678	https://www.genenames.org/data/gene-symbol-report/#!/hgnc_id/HGNC:48678	RNA, long non-coding	Approved
gene	LBX2-AS1	LBX2 antisense RNA 1	HGNC:25136	https://www.genenames.org/data/gene-symbol-report/#!/hgnc_id/HGNC:25136	RNA, long non-coding	Approved
gene	LCMT1-AS1	LCMT1 antisense RNA 1	HGNC:51177	https://www.genenames.org/data/gene-symbol-report/#!/hgnc_id/HGNC:51177	RNA, long non-coding	Approved
gene	LCMT1-AS2	LCMT1 antisense RNA 2	HGNC:51178	https://www.genenames.org/data/gene-symbol-report/#!/hgnc_id/HGNC:51178	RNA, long non-coding	Approved
gene	LCT-AS1	LCT antisense RNA 1	HGNC:40337	https://www.genenames.org/data/gene-symbol-report/#!/hgnc_id/HGNC:40337	RNA, long non-coding	Approved
gene	LDLRAD4-AS1	LDLRAD4 antisense RNA 1	HGNC:48592	https://www.genenames.org/data/gene-symbol-report/#!/hgnc_id/HGNC:48592	RNA, long non-coding	Approved
gene	LDLRAD4-AS2	LDLRAD4 antisense RNA 2	HGNC:58069	https://www.genenames.org/data/gene-symbol-report/#!/hgnc_id/HGNC:58069	RNA, long non-coding	Approved
gene	LDLR-AS1	LDLR antisense RNA 1	HGNC:54407	https://www.genenames.org/data/gene-symbol-report/#!/hgnc_id/HGNC:54407	RNA, long non-coding	Approved
gene	LEF1-AS1	LEF1 antisense RNA 1	HGNC:40339	https://www.genenames.org/data/gene-symbol-report/#!/hgnc_id/HGNC:40339	RNA, long non-coding	Approved
gene	LEMD1-AS1	LEMD1 antisense RNA 1	HGNC:44132	https://www.genenames.org/data/gene-symbol-report/#!/hgnc_id/HGNC:44132	RNA, long non-coding	Approved
gene	LENG8-AS1	LENG8 antisense RNA 1	HGNC:40705	https://www.genenames.org/data/gene-symbol-report/#!/hgnc_id/HGNC:40705	RNA, long non-coding	Approved
gene	LGALS8-AS1	LGALS8 antisense RNA 1	HGNC:40340	https://www.genenames.org/data/gene-symbol-report/#!/hgnc_id/HGNC:40340	RNA, long non-coding	Approved
gene	LGR4-AS1	LGR4 antisense RNA 1	HGNC:40629	https://www.genenames.org/data/gene-symbol-report/#!/hgnc_id/HGNC:40629	RNA, long non-coding	Approved
gene	LHFPL3-AS1	LHFPL3 antisense RNA 1	HGNC:40341	https://www.genenames.org/data/gene-symbol-report/#!/hgnc_id/HGNC:40341	RNA, long non-coding	Approved
gene	LHX2-AS1	LHX2 antisense RNA 1	HGNC:56163	https://www.genenames.org/data/gene-symbol-report/#!/hgnc_id/HGNC:56163	RNA, long non-coding	Approved
gene	LHX4-AS1	LHX4 antisense RNA 1	HGNC:40982	https://www.genenames.org/data/gene-symbol-report/#!/hgnc_id/HGNC:40982	RNA, long non-coding	Approved
gene	LHX5-AS1	LHX5 antisense RNA 1	HGNC:49570	https://www.genenames.org/data/gene-symbol-report/#!/hgnc_id/HGNC:49570	RNA, long non-coding	Approved
gene	LHX8-AS1	LHX8 antisense RNA 1	HGNC:41213	https://www.genenames.org/data/gene-symbol-report/#!/hgnc_id/HGNC:41213	RNA, long non-coding	Approved
gene	LIF-AS1	LIF antisense RNA 1	HGNC:53473	https://www.genenames.org/data/gene-symbol-report/#!/hgnc_id/HGNC:53473	RNA, long non-coding	Approved
gene	LIF-AS2	LIF antisense RNA 2	HGNC:28298	https://www.genenames.org/data/gene-symbol-report/#!/hgnc_id/HGNC:28298	RNA, long non-coding	Approved
gene	LIFR-AS1	LIFR antisense RNA 1	HGNC:43600	https://www.genenames.org/data/gene-symbol-report/#!/hgnc_id/HGNC:43600	RNA, long non-coding	Approved
gene	LILRB1-AS1	LILRB1 antisense RNA 1	HGNC:53114	https://www.genenames.org/data/gene-symbol-report/#!/hgnc_id/HGNC:53114	RNA, long non-coding	Approved
gene	LIMD1-AS1	LIMD1 antisense RNA 1	HGNC:44107	https://www.genenames.org/data/gene-symbol-report/#!/hgnc_id/HGNC:44107	RNA, long non-coding	Approved
gene	LIMS1-AS1	LIMS1 antisense RNA 1	HGNC:40342	https://www.genenames.org/data/gene-symbol-report/#!/hgnc_id/HGNC:40342	RNA, long non-coding	Approved
gene	LIN28B-AS1	LIN28B antisense RNA 1	HGNC:21553	https://www.genenames.org/data/gene-symbol-report/#!/hgnc_id/HGNC:21553	RNA, long non-coding	Approved
gene	LINGO1-AS1	LINGO1 antisense RNA 1	HGNC:27368	https://www.genenames.org/data/gene-symbol-report/#!/hgnc_id/HGNC:27368	RNA, long non-coding	Approved
gene	LINGO1-AS2	LINGO1 antisense RNA 2	HGNC:51423	https://www.genenames.org/data/gene-symbol-report/#!/hgnc_id/HGNC:51423	RNA, long non-coding	Approved
gene	LIPC-AS1	LIPC antisense RNA 1	HGNC:52294	https://www.genenames.org/data/gene-symbol-report/#!/hgnc_id/HGNC:52294	RNA, long non-coding	Approved
gene	LIPE-AS1	LIPE antisense RNA 1	HGNC:48589	https://www.genenames.org/data/gene-symbol-report/#!/hgnc_id/HGNC:48589	RNA, long non-coding	Approved
gene	LIPT2-AS1	LIPT2 antisense RNA 1	HGNC:56172	https://www.genenames.org/data/gene-symbol-report/#!/hgnc_id/HGNC:56172	RNA, long non-coding	Approved
gene	LIX1L-AS1	LIX1L antisense RNA 1	HGNC:41210	https://www.genenames.org/data/gene-symbol-report/#!/hgnc_id/HGNC:41210	RNA, long non-coding	Approved
gene	LMCD1-AS1	LMCD1 antisense RNA 1	HGNC:44477	https://www.genenames.org/data/gene-symbol-report/#!/hgnc_id/HGNC:44477	RNA, long non-coding	Approved
gene	LMF1-AS1	LMF1 antisense RNA 1	HGNC:50469	https://www.genenames.org/data/gene-symbol-report/#!/hgnc_id/HGNC:50469	RNA, long non-coding	Approved
gene	LMLN-AS1	LMLN antisense RNA 1	HGNC:40738	https://www.genenames.org/data/gene-symbol-report/#!/hgnc_id/HGNC:40738	RNA, long non-coding	Approved
gene	LMNTD2-AS1	LMNTD2 antisense RNA 1	HGNC:41204	https://www.genenames.org/data/gene-symbol-report/#!/hgnc_id/HGNC:41204	RNA, long non-coding	Approved
gene	LMO7-AS1	LMO7 antisense RNA 1	HGNC:50277	https://www.genenames.org/data/gene-symbol-report/#!/hgnc_id/HGNC:50277	RNA, long non-coding	Approved
gene	LMX1A-AS1	LMX1A antisense RNA 1	HGNC:40344	https://www.genenames.org/data/gene-symbol-report/#!/hgnc_id/HGNC:40344	RNA, long non-coding	Approved
gene	LMX1A-AS2	LMX1A antisense RNA 2	HGNC:40343	https://www.genenames.org/data/gene-symbol-report/#!/hgnc_id/HGNC:40343	RNA, long non-coding	Approved
gene	LNX1-AS1	LNX1 antisense RNA 1	HGNC:40345	https://www.genenames.org/data/gene-symbol-report/#!/hgnc_id/HGNC:40345	RNA, long non-coding	Approved
gene	LNX1-AS2	LNX1 antisense RNA 2	HGNC:41450	https://www.genenames.org/data/gene-symbol-report/#!/hgnc_id/HGNC:41450	RNA, long non-coding	Approved
gene	LOXL1-AS1	LOXL1 antisense RNA 1	HGNC:44169	https://www.genenames.org/data/gene-symbol-report/#!/hgnc_id/HGNC:44169	RNA, long non-coding	Approved
gene	LOXL2-AS1	LOXL2 antisense RNA 1	HGNC:56648	https://www.genenames.org/data/gene-symbol-report/#!/hgnc_id/HGNC:56648	RNA, long non-coding	Approved
gene	LPGAT1-AS1	LPGAT1 antisense RNA 1	HGNC:41221	https://www.genenames.org/data/gene-symbol-report/#!/hgnc_id/HGNC:41221	RNA, long non-coding	Approved
gene	LPIN2-AS1	LPIN2 antisense RNA 1	HGNC:58311	https://www.genenames.org/data/gene-symbol-report/#!/hgnc_id/HGNC:58311	RNA, long non-coding	Approved
gene	LPIN2-AS2	LPIN2 antisense RNA 2	HGNC:58313	https://www.genenames.org/data/gene-symbol-report/#!/hgnc_id/HGNC:58313	RNA, long non-coding	Approved
gene	LPP-AS1	LPP antisense RNA 1	HGNC:40346	https://www.genenames.org/data/gene-symbol-report/#!/hgnc_id/HGNC:40346	RNA, long non-coding	Approved
gene	LPP-AS2	LPP antisense RNA 2	HGNC:27952	https://www.genenames.org/data/gene-symbol-report/#!/hgnc_id/HGNC:27952	RNA, long non-coding	Approved
gene	LRBA-AS1	LRBA antisense RNA 1	HGNC:58247	https://www.genenames.org/data/gene-symbol-report/#!/hgnc_id/HGNC:58247	RNA, long non-coding	Approved
gene	LRP4-AS1	LRP4 antisense RNA 1	HGNC:44128	https://www.genenames.org/data/gene-symbol-report/#!/hgnc_id/HGNC:44128	RNA, long non-coding	Approved
gene	LRRC2-AS1	LRRC2 antisense RNA 1	HGNC:15571	https://www.genenames.org/data/gene-symbol-report/#!/hgnc_id/HGNC:15571	RNA, long non-coding	Approved
gene	LRRC3B-AS1	LRRC3B antisense RNA 1	HGNC:55847	https://www.genenames.org/data/gene-symbol-report/#!/hgnc_id/HGNC:55847	RNA, long non-coding	Approved
gene	LRRC7-AS1	LRRC7 antisense RNA 1	HGNC:40843	https://www.genenames.org/data/gene-symbol-report/#!/hgnc_id/HGNC:40843	RNA, long non-coding	Approved
gene	LRRC32-AS1	LRRC32 antisense RNA 1	HGNC:58233	https://www.genenames.org/data/gene-symbol-report/#!/hgnc_id/HGNC:58233	RNA, long non-coding	Approved
gene	LRRC52-AS1	LRRC52 antisense RNA 1	HGNC:54044	https://www.genenames.org/data/gene-symbol-report/#!/hgnc_id/HGNC:54044	RNA, long non-coding	Approved
gene	LRRC59-AS1	LRRC59 antisense RNA 1	HGNC:58254	https://www.genenames.org/data/gene-symbol-report/#!/hgnc_id/HGNC:58254	RNA, long non-coding	Approved
gene	LRRK1-AS1	LRRK1 antisense RNA 1	HGNC:58299	https://www.genenames.org/data/gene-symbol-report/#!/hgnc_id/HGNC:58299	RNA, long non-coding	Approved
gene	LRRTM4-AS1	LRRTM4 antisense RNA 1	HGNC:40889	https://www.genenames.org/data/gene-symbol-report/#!/hgnc_id/HGNC:40889	RNA, long non-coding	Approved
gene	LSAMP-AS1	LSAMP antisense RNA 1	HGNC:40350	https://www.genenames.org/data/gene-symbol-report/#!/hgnc_id/HGNC:40350	RNA, long non-coding	Approved
gene	LURAP1L-AS1	LURAP1L antisense RNA 1	HGNC:49761	https://www.genenames.org/data/gene-symbol-report/#!/hgnc_id/HGNC:49761	RNA, long non-coding	Approved
gene	LY6S-AS1	LY6S antisense RNA 1	HGNC:26731	https://www.genenames.org/data/gene-symbol-report/#!/hgnc_id/HGNC:26731	RNA, long non-coding	Approved
gene	LY86-AS1	LY86 antisense RNA 1	HGNC:26593	https://www.genenames.org/data/gene-symbol-report/#!/hgnc_id/HGNC:26593	RNA, long non-coding	Approved
gene	LYPLAL1-AS1	LYPLAL1 antisense RNA 1	HGNC:54054	https://www.genenames.org/data/gene-symbol-report/#!/hgnc_id/HGNC:54054	RNA, long non-coding	Approved
gene	LYRM4-AS1	LYRM4 antisense RNA 1	HGNC:52055	https://www.genenames.org/data/gene-symbol-report/#!/hgnc_id/HGNC:52055	RNA, long non-coding	Approved
gene	LYRM9-AS1	LYRM9 antisense RNA 1	HGNC:58314	https://www.genenames.org/data/gene-symbol-report/#!/hgnc_id/HGNC:58314	RNA, long non-coding	Approved
gene	LZTS1-AS1	LZTS1 antisense RNA 1	HGNC:43630	https://www.genenames.org/data/gene-symbol-report/#!/hgnc_id/HGNC:43630	RNA, long non-coding	Approved
gene	MACC1-AS1	MACC1 antisense RNA 1	HGNC:41257	https://www.genenames.org/data/gene-symbol-report/#!/hgnc_id/HGNC:41257	RNA, long non-coding	Approved
gene	MADCAM1-AS1	MADCAM1 antisense RNA 1	HGNC:55315	https://www.genenames.org/data/gene-symbol-report/#!/hgnc_id/HGNC:55315	RNA, long non-coding	Approved
gene	MADD-AS1	MADD antisense RNA 1	HGNC:40354	https://www.genenames.org/data/gene-symbol-report/#!/hgnc_id/HGNC:40354	RNA, long non-coding	Approved
gene	MAFA-AS1	MAFA antisense RNA 1	HGNC:51203	https://www.genenames.org/data/gene-symbol-report/#!/hgnc_id/HGNC:51203	RNA, long non-coding	Approved
gene	MAFG-AS1	MAFG antisense RNA 1	HGNC:56705	https://www.genenames.org/data/gene-symbol-report/#!/hgnc_id/HGNC:56705	RNA, long non-coding	Approved
gene	MAGEA4-AS1	MAGEA4 antisense RNA 1	HGNC:53860	https://www.genenames.org/data/gene-symbol-report/#!/hgnc_id/HGNC:53860	RNA, long non-coding	Approved
gene	MAGEA8-AS1	MAGEA8 antisense RNA 1	HGNC:45093	https://www.genenames.org/data/gene-symbol-report/#!/hgnc_id/HGNC:45093	RNA, long non-coding	Approved
gene	MAGEB17-AS1	MAGEB17 antisense RNA 1	HGNC:56739	https://www.genenames.org/data/gene-symbol-report/#!/hgnc_id/HGNC:56739	RNA, long non-coding	Approved
gene	MAGI1-AS1	MAGI1 antisense RNA 1	HGNC:40091	https://www.genenames.org/data/gene-symbol-report/#!/hgnc_id/HGNC:40091	RNA, long non-coding	Approved
gene	MAGI2-AS1	MAGI2 antisense RNA 1	HGNC:40860	https://www.genenames.org/data/gene-symbol-report/#!/hgnc_id/HGNC:40860	RNA, long non-coding	Approved
gene	MAGI2-AS2	MAGI2 antisense RNA 2	HGNC:40861	https://www.genenames.org/data/gene-symbol-report/#!/hgnc_id/HGNC:40861	RNA, long non-coding	Approved
gene	MAGI2-AS3	MAGI2 antisense RNA 3	HGNC:40862	https://www.genenames.org/data/gene-symbol-report/#!/hgnc_id/HGNC:40862	RNA, long non-coding	Approved
gene	MAL2-AS1	MAL2 antisense RNA 1	HGNC:53626	https://www.genenames.org/data/gene-symbol-report/#!/hgnc_id/HGNC:53626	RNA, long non-coding	Approved
gene	MAL-AS1	MAL antisense RNA 1	HGNC:40355	https://www.genenames.org/data/gene-symbol-report/#!/hgnc_id/HGNC:40355	RNA, long non-coding	Approved
gene	MALRD1-AS1	MALRD1 antisense RNA 1	HGNC:58180	https://www.genenames.org/data/gene-symbol-report/#!/hgnc_id/HGNC:58180	RNA, long non-coding	Approved
gene	MALT1-AS1	MALT1 antisense RNA 1	HGNC:55306	https://www.genenames.org/data/gene-symbol-report/#!/hgnc_id/HGNC:55306	RNA, long non-coding	Approved
gene	MAMDC2-AS1	MAMDC2 antisense RNA 1	HGNC:48719	https://www.genenames.org/data/gene-symbol-report/#!/hgnc_id/HGNC:48719	RNA, long non-coding	Approved
gene	MAP2K7-AS1	MAP2K7 antisense RNA 1	HGNC:58326	https://www.genenames.org/data/gene-symbol-report/#!/hgnc_id/HGNC:58326	RNA, long non-coding	Approved
gene	MAP3K4-AS1	MAP3K4 antisense RNA 1	HGNC:55048	https://www.genenames.org/data/gene-symbol-report/#!/hgnc_id/HGNC:55048	RNA, long non-coding	Approved
gene	MAP3K5-AS1	MAP3K5 antisense RNA 1	HGNC:40358	https://www.genenames.org/data/gene-symbol-report/#!/hgnc_id/HGNC:40358	RNA, long non-coding	Approved
gene	MAP3K5-AS2	MAP3K5 antisense RNA 2	HGNC:56125	https://www.genenames.org/data/gene-symbol-report/#!/hgnc_id/HGNC:56125	RNA, long non-coding	Approved
gene	MAP3K14-AS1	MAP3K14 antisense RNA 1	HGNC:44359	https://www.genenames.org/data/gene-symbol-report/#!/hgnc_id/HGNC:44359	RNA, long non-coding	Approved
gene	MAP3K20-AS1	MAP3K20 antisense RNA 1	HGNC:27935	https://www.genenames.org/data/gene-symbol-report/#!/hgnc_id/HGNC:27935	RNA, long non-coding	Approved
gene	MAP4K1-AS1	MAP4K1 antisense RNA 1	HGNC:55302	https://www.genenames.org/data/gene-symbol-report/#!/hgnc_id/HGNC:55302	RNA, long non-coding	Approved
gene	MAP6-AS1	MAP6 antisense RNA 1	HGNC:58170	https://www.genenames.org/data/gene-symbol-report/#!/hgnc_id/HGNC:58170	RNA, long non-coding	Approved
gene	MAP7-AS1	MAP7 antisense RNA 1	HGNC:56045	https://www.genenames.org/data/gene-symbol-report/#!/hgnc_id/HGNC:56045	RNA, long non-coding	Approved
gene	MAP9-AS1	MAP9 antisense RNA 1	HGNC:56110	https://www.genenames.org/data/gene-symbol-report/#!/hgnc_id/HGNC:56110	RNA, long non-coding	Approved
gene	MAPK8IP3-AS1	MAPK8IP3 antisense RNA 1	HGNC:56087	https://www.genenames.org/data/gene-symbol-report/#!/hgnc_id/HGNC:56087	RNA, long non-coding	Approved
gene	MAPK10-AS1	MAPK10 antisense RNA 1	HGNC:40359	https://www.genenames.org/data/gene-symbol-report/#!/hgnc_id/HGNC:40359	RNA, long non-coding	Approved
gene	MAPRE3-AS1	MAPRE3 antisense RNA 1	HGNC:40362	https://www.genenames.org/data/gene-symbol-report/#!/hgnc_id/HGNC:40362	RNA, long non-coding	Approved
gene	MAPT-AS1	MAPT antisense RNA 1	HGNC:43738	https://www.genenames.org/data/gene-symbol-report/#!/hgnc_id/HGNC:43738	RNA, long non-coding	Approved
gene	MARCHF4-AS1	MARCHF4 antisense RNA 1	HGNC:58229	https://www.genenames.org/data/gene-symbol-report/#!/hgnc_id/HGNC:58229	RNA, long non-coding	Approved
gene	MARCHF10-AS1	MARCHF10 antisense RNA 1	HGNC:58173	https://www.genenames.org/data/gene-symbol-report/#!/hgnc_id/HGNC:58173	RNA, long non-coding	Approved
gene	MARCHF11-AS1	MARCHF11 antisense RNA 1	HGNC:41287	https://www.genenames.org/data/gene-symbol-report/#!/hgnc_id/HGNC:41287	RNA, long non-coding	Approved
gene	MAST3-AS1	MAST3 antisense RNA 1	HGNC:55276	https://www.genenames.org/data/gene-symbol-report/#!/hgnc_id/HGNC:55276	RNA, long non-coding	Approved
gene	MAST4-AS1	MAST4 antisense RNA 1	HGNC:40865	https://www.genenames.org/data/gene-symbol-report/#!/hgnc_id/HGNC:40865	RNA, long non-coding	Approved
gene	MATN1-AS1	MATN1 antisense RNA 1	HGNC:40364	https://www.genenames.org/data/gene-symbol-report/#!/hgnc_id/HGNC:40364	RNA, long non-coding	Approved
gene	MAX-AS1	MAX antisense RNA 1	HGNC:58293	https://www.genenames.org/data/gene-symbol-report/#!/hgnc_id/HGNC:58293	RNA, long non-coding	Approved
gene	MBNL1-AS1	MBNL1 antisense RNA 1	HGNC:44584	https://www.genenames.org/data/gene-symbol-report/#!/hgnc_id/HGNC:44584	RNA, long non-coding	Approved
gene	MBP-AS1	MBP antisense RNA 1	HGNC:58315	https://www.genenames.org/data/gene-symbol-report/#!/hgnc_id/HGNC:58315	RNA, long non-coding	Approved
gene	MCCC1-AS1	MCCC1 antisense RNA 1	HGNC:40366	https://www.genenames.org/data/gene-symbol-report/#!/hgnc_id/HGNC:40366	RNA, long non-coding	Approved
gene	MCF2L-AS1	MCF2L antisense RNA 1	HGNC:39825	https://www.genenames.org/data/gene-symbol-report/#!/hgnc_id/HGNC:39825	RNA, long non-coding	Approved
gene	MCFD2-AS1	MCFD2 antisense RNA 1	HGNC:58223	https://www.genenames.org/data/gene-symbol-report/#!/hgnc_id/HGNC:58223	RNA, long non-coding	Approved
gene	MCHR2-AS1	MCHR2 antisense RNA 1	HGNC:48980	https://www.genenames.org/data/gene-symbol-report/#!/hgnc_id/HGNC:48980	RNA, long non-coding	Approved
gene	MCM8-AS1	MCM8 antisense RNA 1	HGNC:51230	https://www.genenames.org/data/gene-symbol-report/#!/hgnc_id/HGNC:51230	RNA, long non-coding	Approved
gene	MCPH1-AS1	MCPH1 antisense RNA 1	HGNC:51655	https://www.genenames.org/data/gene-symbol-report/#!/hgnc_id/HGNC:51655	RNA, long non-coding	Approved
gene	MCTP1-AS1	MCTP1 antisense RNA 1	HGNC:54085	https://www.genenames.org/data/gene-symbol-report/#!/hgnc_id/HGNC:54085	RNA, long non-coding	Approved
gene	MDC1-AS1	MDC1 antisense RNA 1	HGNC:39764	https://www.genenames.org/data/gene-symbol-report/#!/hgnc_id/HGNC:39764	RNA, long non-coding	Approved
gene	MDN1-AS1	MDN1 antisense RNA 1	HGNC:40837	https://www.genenames.org/data/gene-symbol-report/#!/hgnc_id/HGNC:40837	RNA, long non-coding	Approved
gene	MECOM-AS1	MECOM antisense RNA 1	HGNC:40368	https://www.genenames.org/data/gene-symbol-report/#!/hgnc_id/HGNC:40368	RNA, long non-coding	Approved
gene	MED4-AS1	MED4 antisense RNA 1	HGNC:39213	https://www.genenames.org/data/gene-symbol-report/#!/hgnc_id/HGNC:39213	RNA, long non-coding	Approved
gene	MED8-AS1	MED8 antisense RNA 1	HGNC:40908	https://www.genenames.org/data/gene-symbol-report/#!/hgnc_id/HGNC:40908	RNA, long non-coding	Approved
gene	MEF2C-AS1	MEF2C antisense RNA 1	HGNC:48908	https://www.genenames.org/data/gene-symbol-report/#!/hgnc_id/HGNC:48908	RNA, long non-coding	Approved
gene	MEF2C-AS2	MEF2C antisense RNA 2	HGNC:53115	https://www.genenames.org/data/gene-symbol-report/#!/hgnc_id/HGNC:53115	RNA, long non-coding	Approved
gene	MEIS1-AS2	MEIS1 antisense RNA 2	HGNC:40370	https://www.genenames.org/data/gene-symbol-report/#!/hgnc_id/HGNC:40370	RNA, long non-coding	Approved
gene	MEIS1-AS3	MEIS1 antisense RNA 3	HGNC:40369	https://www.genenames.org/data/gene-symbol-report/#!/hgnc_id/HGNC:40369	RNA, long non-coding	Approved
gene	MELTF-AS1	MELTF antisense RNA 1	HGNC:40373	https://www.genenames.org/data/gene-symbol-report/#!/hgnc_id/HGNC:40373	RNA, long non-coding	Approved
gene	MFSD4A-AS1	MFSD4A antisense RNA 1	HGNC:27632	https://www.genenames.org/data/gene-symbol-report/#!/hgnc_id/HGNC:27632	RNA, long non-coding	Approved
gene	MFSD12-AS1	MFSD12 antisense RNA 1	HGNC:56727	https://www.genenames.org/data/gene-symbol-report/#!/hgnc_id/HGNC:56727	RNA, long non-coding	Approved
gene	MFSD14A-AS1	MFSD14A antisense RNA 1	HGNC:58237	https://www.genenames.org/data/gene-symbol-report/#!/hgnc_id/HGNC:58237	RNA, long non-coding	Approved
gene	MGAT3-AS1	MGAT3 antisense RNA 1	HGNC:51356	https://www.genenames.org/data/gene-symbol-report/#!/hgnc_id/HGNC:51356	RNA, long non-coding	Approved
gene	MIA2-AS1	MIA2 antisense RNA 1	HGNC:55436	https://www.genenames.org/data/gene-symbol-report/#!/hgnc_id/HGNC:55436	RNA, long non-coding	Approved
gene	MICA-AS1	MICA antisense RNA 1	HGNC:53631	https://www.genenames.org/data/gene-symbol-report/#!/hgnc_id/HGNC:53631	RNA, long non-coding	Approved
gene	MID1IP1-AS1	MID1IP1 antisense RNA 1	HGNC:40932	https://www.genenames.org/data/gene-symbol-report/#!/hgnc_id/HGNC:40932	RNA, long non-coding	Approved
gene	MIDEAS-AS1	MIDEAS antisense RNA 1	HGNC:56194	https://www.genenames.org/data/gene-symbol-report/#!/hgnc_id/HGNC:56194	RNA, long non-coding	Approved
gene	MIF-AS1	MIF antisense RNA 1	HGNC:27669	https://www.genenames.org/data/gene-symbol-report/#!/hgnc_id/HGNC:27669	RNA, long non-coding	Approved
gene	MIS18A-AS1	MIS18A antisense RNA 1	HGNC:40106	https://www.genenames.org/data/gene-symbol-report/#!/hgnc_id/HGNC:40106	RNA, long non-coding	Approved
gene	MKNK1-AS1	MKNK1 antisense RNA 1	HGNC:44129	https://www.genenames.org/data/gene-symbol-report/#!/hgnc_id/HGNC:44129	RNA, long non-coding	Approved
gene	MKX-AS1	MKX antisense RNA 1	HGNC:50686	https://www.genenames.org/data/gene-symbol-report/#!/hgnc_id/HGNC:50686	RNA, long non-coding	Approved
gene	MLIP-AS1	MLIP antisense RNA 1	HGNC:40963	https://www.genenames.org/data/gene-symbol-report/#!/hgnc_id/HGNC:40963	RNA, long non-coding	Approved
gene	MME-AS1	MME antisense RNA 1	HGNC:40376	https://www.genenames.org/data/gene-symbol-report/#!/hgnc_id/HGNC:40376	RNA, long non-coding	Approved
gene	MMEL1-AS1	MMEL1 antisense RNA 1	HGNC:40695	https://www.genenames.org/data/gene-symbol-report/#!/hgnc_id/HGNC:40695	RNA, long non-coding	Approved
gene	MMP2-AS1	MMP2 antisense RNA 1	HGNC:53142	https://www.genenames.org/data/gene-symbol-report/#!/hgnc_id/HGNC:53142	RNA, long non-coding	Approved
gene	MMP20-AS1	MMP20 antisense RNA 1	HGNC:56362	https://www.genenames.org/data/gene-symbol-report/#!/hgnc_id/HGNC:56362	RNA, long non-coding	Approved
gene	MMP25-AS1	MMP25 antisense RNA 1	HGNC:51372	https://www.genenames.org/data/gene-symbol-report/#!/hgnc_id/HGNC:51372	RNA, long non-coding	Approved
gene	MNX1-AS2	MNX1 antisense RNA 2	HGNC:40278	https://www.genenames.org/data/gene-symbol-report/#!/hgnc_id/HGNC:40278	RNA, long non-coding	Approved
gene	MON2-AS1	MON2 antisense RNA 1	HGNC:56698	https://www.genenames.org/data/gene-symbol-report/#!/hgnc_id/HGNC:56698	RNA, long non-coding	Approved
gene	MORC1-AS1	MORC1 antisense RNA 1	HGNC:40377	https://www.genenames.org/data/gene-symbol-report/#!/hgnc_id/HGNC:40377	RNA, long non-coding	Approved
gene	MORF4L2-AS1	MORF4L2 antisense RNA 1	HGNC:27991	https://www.genenames.org/data/gene-symbol-report/#!/hgnc_id/HGNC:27991	RNA, long non-coding	Approved
gene	MPDU1-AS1	MPDU1 antisense RNA 1	HGNC:40379	https://www.genenames.org/data/gene-symbol-report/#!/hgnc_id/HGNC:40379	RNA, long non-coding	Approved
gene	MPPED2-AS1	MPPED2 antisense RNA 1	HGNC:53909	https://www.genenames.org/data/gene-symbol-report/#!/hgnc_id/HGNC:53909	RNA, long non-coding	Approved
gene	MPRIP-AS1	MPRIP antisense RNA 1	HGNC:41263	https://www.genenames.org/data/gene-symbol-report/#!/hgnc_id/HGNC:41263	RNA, long non-coding	Approved
gene	MRAP-AS1	MRAP antisense RNA 1	HGNC:40108	https://www.genenames.org/data/gene-symbol-report/#!/hgnc_id/HGNC:40108	RNA, long non-coding	Approved
gene	MRGPRF-AS1	MRGPRF antisense RNA 1	HGNC:51140	https://www.genenames.org/data/gene-symbol-report/#!/hgnc_id/HGNC:51140	RNA, long non-coding	Approved
gene	MRGPRG-AS1	MRGPRG antisense RNA 1	HGNC:26691	https://www.genenames.org/data/gene-symbol-report/#!/hgnc_id/HGNC:26691	RNA, long non-coding	Approved
gene	MRM3-AS1	MRM3 antisense RNA 1	HGNC:58307	https://www.genenames.org/data/gene-symbol-report/#!/hgnc_id/HGNC:58307	RNA, long non-coding	Approved
gene	MRPL20-AS1	MRPL20 antisense RNA 1	HGNC:27125	https://www.genenames.org/data/gene-symbol-report/#!/hgnc_id/HGNC:27125	RNA, long non-coding	Approved
gene	MRPL23-AS1	MRPL23 antisense RNA 1	HGNC:42812	https://www.genenames.org/data/gene-symbol-report/#!/hgnc_id/HGNC:42812	RNA, long non-coding	Approved
gene	MRPS9-AS1	MRPS9 antisense RNA 1	HGNC:40688	https://www.genenames.org/data/gene-symbol-report/#!/hgnc_id/HGNC:40688	RNA, long non-coding	Approved
gene	MRPS9-AS2	MRPS9 antisense RNA 2	HGNC:40687	https://www.genenames.org/data/gene-symbol-report/#!/hgnc_id/HGNC:40687	RNA, long non-coding	Approved
gene	MRTFA-AS1	MRTFA antisense RNA 1	HGNC:40681	https://www.genenames.org/data/gene-symbol-report/#!/hgnc_id/HGNC:40681	RNA, long non-coding	Approved
gene	MSANTD2-AS1	MSANTD2 antisense RNA 1	HGNC:55601	https://www.genenames.org/data/gene-symbol-report/#!/hgnc_id/HGNC:55601	RNA, long non-coding	Approved
gene	MSC-AS1	MSC antisense RNA 1	HGNC:48724	https://www.genenames.org/data/gene-symbol-report/#!/hgnc_id/HGNC:48724	RNA, long non-coding	Approved
gene	MSRB3-AS1	MSRB3 antisense RNA 1	HGNC:53386	https://www.genenames.org/data/gene-symbol-report/#!/hgnc_id/HGNC:53386	RNA, long non-coding	Approved
gene	MTOR-AS1	MTOR antisense RNA 1	HGNC:40242	https://www.genenames.org/data/gene-symbol-report/#!/hgnc_id/HGNC:40242	RNA, long non-coding	Approved
gene	MTUS2-AS1	MTUS2 antisense RNA 1	HGNC:40924	https://www.genenames.org/data/gene-symbol-report/#!/hgnc_id/HGNC:40924	RNA, long non-coding	Approved
gene	MTUS2-AS2	MTUS2 antisense RNA 2	HGNC:40923	https://www.genenames.org/data/gene-symbol-report/#!/hgnc_id/HGNC:40923	RNA, long non-coding	Approved
gene	MUC5B-AS1	MUC5B antisense RNA 1	HGNC:53936	https://www.genenames.org/data/gene-symbol-report/#!/hgnc_id/HGNC:53936	RNA, long non-coding	Approved
gene	MUC12-AS1	MUC12 antisense RNA 1	HGNC:40382	https://www.genenames.org/data/gene-symbol-report/#!/hgnc_id/HGNC:40382	RNA, long non-coding	Approved
gene	MYADM-AS1	MYADM antisense RNA 1	HGNC:40384	https://www.genenames.org/data/gene-symbol-report/#!/hgnc_id/HGNC:40384	RNA, long non-coding	Approved
gene	MYADM-AS2	MYADM antisense RNA 2	HGNC:40385	https://www.genenames.org/data/gene-symbol-report/#!/hgnc_id/HGNC:40385	RNA, long non-coding	Approved
gene	MYCBP2-AS1	MYCBP2 antisense RNA 1	HGNC:41023	https://www.genenames.org/data/gene-symbol-report/#!/hgnc_id/HGNC:41023	RNA, long non-coding	Approved
gene	MYCBP2-AS2	MYCBP2 antisense RNA 2	HGNC:41024	https://www.genenames.org/data/gene-symbol-report/#!/hgnc_id/HGNC:41024	RNA, long non-coding	Approved
gene	MYCL-AS1	MYCL antisense RNA 1	HGNC:40386	https://www.genenames.org/data/gene-symbol-report/#!/hgnc_id/HGNC:40386	RNA, long non-coding	Approved
gene	MYG1-AS1	MYG1 antisense RNA 1	HGNC:54810	https://www.genenames.org/data/gene-symbol-report/#!/hgnc_id/HGNC:54810	RNA, long non-coding	Approved
gene	MYL6B-AS1	MYL6B antisense RNA 1	HGNC:55472	https://www.genenames.org/data/gene-symbol-report/#!/hgnc_id/HGNC:55472	RNA, long non-coding	Approved
gene	MYLK-AS1	MYLK antisense RNA 1	HGNC:42440	https://www.genenames.org/data/gene-symbol-report/#!/hgnc_id/HGNC:42440	RNA, long non-coding	Approved
gene	MYO1B-AS1	MYO1B antisense RNA 1	HGNC:55807	https://www.genenames.org/data/gene-symbol-report/#!/hgnc_id/HGNC:55807	RNA, long non-coding	Approved
gene	MYO1D-AS1	MYO1D antisense RNA 1	HGNC:58309	https://www.genenames.org/data/gene-symbol-report/#!/hgnc_id/HGNC:58309	RNA, long non-coding	Approved
gene	MYO3B-AS1	MYO3B antisense RNA 1	HGNC:40713	https://www.genenames.org/data/gene-symbol-report/#!/hgnc_id/HGNC:40713	RNA, long non-coding	Approved
gene	MYO7B-AS1	MYO7B antisense RNA 1	HGNC:58165	https://www.genenames.org/data/gene-symbol-report/#!/hgnc_id/HGNC:58165	RNA, long non-coding	Approved
gene	MYO16-AS1	MYO16 antisense RNA 1	HGNC:39913	https://www.genenames.org/data/gene-symbol-report/#!/hgnc_id/HGNC:39913	RNA, long non-coding	Approved
gene	MYO16-AS2	MYO16 antisense RNA 2	HGNC:39914	https://www.genenames.org/data/gene-symbol-report/#!/hgnc_id/HGNC:39914	RNA, long non-coding	Approved
gene	MYO18B-AS1	MYO18B antisense RNA 1	HGNC:40831	https://www.genenames.org/data/gene-symbol-report/#!/hgnc_id/HGNC:40831	RNA, long non-coding	Approved
gene	MYOCD-AS1	MYOCD antisense RNA 1	HGNC:40750	https://www.genenames.org/data/gene-symbol-report/#!/hgnc_id/HGNC:40750	RNA, long non-coding	Approved
gene	MYOM3-AS1	MYOM3 antisense RNA 1	HGNC:41158	https://www.genenames.org/data/gene-symbol-report/#!/hgnc_id/HGNC:41158	RNA, long non-coding	Approved
gene	MYOSLID-AS1	MYOSLID antisense RNA 1	HGNC:54063	https://www.genenames.org/data/gene-symbol-report/#!/hgnc_id/HGNC:54063	RNA, long non-coding	Approved
gene	MYOZ3-AS1	MYOZ3 antisense RNA 1	HGNC:40846	https://www.genenames.org/data/gene-symbol-report/#!/hgnc_id/HGNC:40846	RNA, long non-coding	Approved
gene	MYRF-AS1	MYRF antisense RNA 1	HGNC:24506	https://www.genenames.org/data/gene-symbol-report/#!/hgnc_id/HGNC:24506	RNA, long non-coding	Approved
gene	MYT1L-AS1	MYT1L antisense RNA 1	HGNC:49274	https://www.genenames.org/data/gene-symbol-report/#!/hgnc_id/HGNC:49274	RNA, long non-coding	Approved
gene	MZF1-AS1	MZF1 antisense RNA 1	HGNC:51271	https://www.genenames.org/data/gene-symbol-report/#!/hgnc_id/HGNC:51271	RNA, long non-coding	Approved
gene	NAALADL2-AS1	NAALADL2 antisense RNA 1	HGNC:41016	https://www.genenames.org/data/gene-symbol-report/#!/hgnc_id/HGNC:41016	RNA, long non-coding	Approved
gene	NAALADL2-AS2	NAALADL2 antisense RNA 2	HGNC:41015	https://www.genenames.org/data/gene-symbol-report/#!/hgnc_id/HGNC:41015	RNA, long non-coding	Approved
gene	NAALADL2-AS3	NAALADL2 antisense RNA 3	HGNC:41014	https://www.genenames.org/data/gene-symbol-report/#!/hgnc_id/HGNC:41014	RNA, long non-coding	Approved
gene	NACC1-AS1	NACC1 antisense RNA 1	HGNC:58320	https://www.genenames.org/data/gene-symbol-report/#!/hgnc_id/HGNC:58320	RNA, long non-coding	Approved
gene	NADK2-AS1	NADK2 antisense RNA 1	HGNC:41143	https://www.genenames.org/data/gene-symbol-report/#!/hgnc_id/HGNC:41143	RNA, long non-coding	Approved
gene	NAGPA-AS1	NAGPA antisense RNA 1	HGNC:44184	https://www.genenames.org/data/gene-symbol-report/#!/hgnc_id/HGNC:44184	RNA, long non-coding	Approved
gene	NALCN-AS1	NALCN antisense RNA 1	HGNC:42743	https://www.genenames.org/data/gene-symbol-report/#!/hgnc_id/HGNC:42743	RNA, long non-coding	Approved
gene	NAMPT-AS1	NAMPT antisense RNA 1	HGNC:56696	https://www.genenames.org/data/gene-symbol-report/#!/hgnc_id/HGNC:56696	RNA, long non-coding	Approved
gene	NAPA-AS1	NAPA antisense RNA 1	HGNC:44118	https://www.genenames.org/data/gene-symbol-report/#!/hgnc_id/HGNC:44118	RNA, long non-coding	Approved
gene	NARF-AS1	NARF antisense RNA 1	HGNC:53622	https://www.genenames.org/data/gene-symbol-report/#!/hgnc_id/HGNC:53622	RNA, long non-coding	Approved
gene	NARF-AS2	NARF antisense RNA 2	HGNC:55327	https://www.genenames.org/data/gene-symbol-report/#!/hgnc_id/HGNC:55327	RNA, long non-coding	Approved
gene	NARS2-AS1	NARS2 antisense RNA 1	HGNC:58264	https://www.genenames.org/data/gene-symbol-report/#!/hgnc_id/HGNC:58264	RNA, long non-coding	Approved
gene	NAV2-AS1	NAV2 antisense RNA 1	HGNC:40744	https://www.genenames.org/data/gene-symbol-report/#!/hgnc_id/HGNC:40744	RNA, long non-coding	Approved
gene	NAV2-AS2	NAV2 antisense RNA 2	HGNC:40743	https://www.genenames.org/data/gene-symbol-report/#!/hgnc_id/HGNC:40743	RNA, long non-coding	Approved
gene	NAV2-AS3	NAV2 antisense RNA 3	HGNC:40742	https://www.genenames.org/data/gene-symbol-report/#!/hgnc_id/HGNC:40742	RNA, long non-coding	Approved
gene	NAV2-AS4	NAV2 antisense RNA 4	HGNC:40741	https://www.genenames.org/data/gene-symbol-report/#!/hgnc_id/HGNC:40741	RNA, long non-coding	Approved
gene	NAV2-AS5	NAV2 antisense RNA 5	HGNC:40740	https://www.genenames.org/data/gene-symbol-report/#!/hgnc_id/HGNC:40740	RNA, long non-coding	Approved
gene	NAV3-AS1	NAV3 antisense RNA 1	HGNC:58287	https://www.genenames.org/data/gene-symbol-report/#!/hgnc_id/HGNC:58287	RNA, long non-coding	Approved
gene	NAXD-AS1	NAXD antisense RNA 1	HGNC:56341	https://www.genenames.org/data/gene-symbol-report/#!/hgnc_id/HGNC:56341	RNA, long non-coding	Approved
gene	NCAM1-AS1	NCAM1 antisense RNA 1	HGNC:48675	https://www.genenames.org/data/gene-symbol-report/#!/hgnc_id/HGNC:48675	RNA, long non-coding	Approved
gene	NCAM1-AS2	NCAM1 antisense RNA 2	HGNC:58155	https://www.genenames.org/data/gene-symbol-report/#!/hgnc_id/HGNC:58155	RNA, long non-coding	Approved
gene	NCBP2-AS1	NCBP2 antisense RNA 1	HGNC:40392	https://www.genenames.org/data/gene-symbol-report/#!/hgnc_id/HGNC:40392	RNA, long non-coding	Approved
gene	NCF4-AS1	NCF4 antisense RNA 1	HGNC:40393	https://www.genenames.org/data/gene-symbol-report/#!/hgnc_id/HGNC:40393	RNA, long non-coding	Approved
gene	NCK2-AS1	NCK2 antisense RNA 1	HGNC:40394	https://www.genenames.org/data/gene-symbol-report/#!/hgnc_id/HGNC:40394	RNA, long non-coding	Approved
gene	NCKAP5-AS1	NCKAP5 antisense RNA 1	HGNC:41246	https://www.genenames.org/data/gene-symbol-report/#!/hgnc_id/HGNC:41246	RNA, long non-coding	Approved
gene	NCKAP5-AS2	NCKAP5 antisense RNA 2	HGNC:54065	https://www.genenames.org/data/gene-symbol-report/#!/hgnc_id/HGNC:54065	RNA, long non-coding	Approved
gene	NCOA7-AS1	NCOA7 antisense RNA 1	HGNC:40954	https://www.genenames.org/data/gene-symbol-report/#!/hgnc_id/HGNC:40954	RNA, long non-coding	Approved
gene	NDFIP2-AS1	NDFIP2 antisense RNA 1	HGNC:40844	https://www.genenames.org/data/gene-symbol-report/#!/hgnc_id/HGNC:40844	RNA, long non-coding	Approved
gene	NDNF-AS1	NDNF antisense RNA 1	HGNC:55553	https://www.genenames.org/data/gene-symbol-report/#!/hgnc_id/HGNC:55553	RNA, long non-coding	Approved
gene	NDP-AS1	NDP antisense RNA 1	HGNC:40395	https://www.genenames.org/data/gene-symbol-report/#!/hgnc_id/HGNC:40395	RNA, long non-coding	Approved
gene	NDST1-AS1	NDST1 antisense RNA 1	HGNC:52899	https://www.genenames.org/data/gene-symbol-report/#!/hgnc_id/HGNC:52899	RNA, long non-coding	Approved
gene	NDUFB2-AS1	NDUFB2 antisense RNA 1	HGNC:40396	https://www.genenames.org/data/gene-symbol-report/#!/hgnc_id/HGNC:40396	RNA, long non-coding	Approved
gene	NDUFV2-AS1	NDUFV2 antisense RNA 1	HGNC:50826	https://www.genenames.org/data/gene-symbol-report/#!/hgnc_id/HGNC:50826	RNA, long non-coding	Approved
gene	NEBL-AS1	NEBL antisense RNA 1	HGNC:44899	https://www.genenames.org/data/gene-symbol-report/#!/hgnc_id/HGNC:44899	RNA, long non-coding	Approved
gene	NECTIN1-AS1	NECTIN1 antisense RNA 1	HGNC:54270	https://www.genenames.org/data/gene-symbol-report/#!/hgnc_id/HGNC:54270	RNA, long non-coding	Approved
gene	NECTIN3-AS1	NECTIN3 antisense RNA 1	HGNC:40813	https://www.genenames.org/data/gene-symbol-report/#!/hgnc_id/HGNC:40813	RNA, long non-coding	Approved
gene	NECTIN4-AS1	NECTIN4 antisense RNA 1	HGNC:40893	https://www.genenames.org/data/gene-symbol-report/#!/hgnc_id/HGNC:40893	RNA, long non-coding	Approved
gene	NEIL1-AS1	NEIL1 antisense RNA 1	HGNC:58160	https://www.genenames.org/data/gene-symbol-report/#!/hgnc_id/HGNC:58160	RNA, long non-coding	Approved
gene	NEK11-AS1	NEK11 antisense RNA 1	HGNC:58249	https://www.genenames.org/data/gene-symbol-report/#!/hgnc_id/HGNC:58249	RNA, long non-coding	Approved
gene	NELL1-AS1	NELL1 antisense RNA 1	HGNC:58265	https://www.genenames.org/data/gene-symbol-report/#!/hgnc_id/HGNC:58265	RNA, long non-coding	Approved
gene	NEPRO-AS1	NEPRO antisense RNA 1	HGNC:41049	https://www.genenames.org/data/gene-symbol-report/#!/hgnc_id/HGNC:41049	RNA, long non-coding	Approved
gene	NEURL1-AS1	NEURL1 antisense RNA 1	HGNC:51220	https://www.genenames.org/data/gene-symbol-report/#!/hgnc_id/HGNC:51220	RNA, long non-coding	Approved
gene	NEXN-AS1	NEXN antisense RNA 1	HGNC:31983	https://www.genenames.org/data/gene-symbol-report/#!/hgnc_id/HGNC:31983	RNA, long non-coding	Approved
gene	NFATC2IP-AS1	NFATC2IP antisense RNA 1	HGNC:56085	https://www.genenames.org/data/gene-symbol-report/#!/hgnc_id/HGNC:56085	RNA, long non-coding	Approved
gene	NFIA-AS1	NFIA antisense RNA 1	HGNC:40402	https://www.genenames.org/data/gene-symbol-report/#!/hgnc_id/HGNC:40402	RNA, long non-coding	Approved
gene	NFIA-AS2	NFIA antisense RNA 2	HGNC:40401	https://www.genenames.org/data/gene-symbol-report/#!/hgnc_id/HGNC:40401	RNA, long non-coding	Approved
gene	NFIB-AS1	NFIB antisense RNA 1	HGNC:56058	https://www.genenames.org/data/gene-symbol-report/#!/hgnc_id/HGNC:56058	RNA, long non-coding	Approved
gene	NFKB1-AS1	NFKB1 antisense RNA 1	HGNC:58149	https://www.genenames.org/data/gene-symbol-report/#!/hgnc_id/HGNC:58149	RNA, long non-coding	Approved
gene	NFYC-AS1	NFYC antisense RNA 1	HGNC:49451	https://www.genenames.org/data/gene-symbol-report/#!/hgnc_id/HGNC:49451	RNA, long non-coding	Approved
gene	NGF-AS1	NGF antisense RNA 1	HGNC:53922	https://www.genenames.org/data/gene-symbol-report/#!/hgnc_id/HGNC:53922	RNA, long non-coding	Approved
gene	NGFR-AS1	NGFR antisense RNA 1	HGNC:55555	https://www.genenames.org/data/gene-symbol-report/#!/hgnc_id/HGNC:55555	RNA, long non-coding	Approved
gene	NHS-AS1	NHS antisense RNA 1	HGNC:40403	https://www.genenames.org/data/gene-symbol-report/#!/hgnc_id/HGNC:40403	RNA, long non-coding	Approved
gene	NHSL1-AS1	NHSL1 antisense RNA 1	HGNC:40947	https://www.genenames.org/data/gene-symbol-report/#!/hgnc_id/HGNC:40947	RNA, long non-coding	Approved
gene	NIFK-AS1	NIFK antisense RNA 1	HGNC:27385	https://www.genenames.org/data/gene-symbol-report/#!/hgnc_id/HGNC:27385	RNA, long non-coding	Approved
gene	NINJ2-AS1	NINJ2 antisense RNA 1	HGNC:40405	https://www.genenames.org/data/gene-symbol-report/#!/hgnc_id/HGNC:40405	RNA, long non-coding	Approved
gene	NIPAL2-AS1	NIPAL2 antisense RNA 1	HGNC:56271	https://www.genenames.org/data/gene-symbol-report/#!/hgnc_id/HGNC:56271	RNA, long non-coding	Approved
gene	NKD1-AS1	NKD1 antisense RNA 1	HGNC:58215	https://www.genenames.org/data/gene-symbol-report/#!/hgnc_id/HGNC:58215	RNA, long non-coding	Approved
gene	NLGN1-AS1	NLGN1 antisense RNA 1	HGNC:40676	https://www.genenames.org/data/gene-symbol-report/#!/hgnc_id/HGNC:40676	RNA, long non-coding	Approved
gene	NLGN4Y-AS1	NLGN4Y antisense RNA 1	HGNC:38793	https://www.genenames.org/data/gene-symbol-report/#!/hgnc_id/HGNC:38793	RNA, long non-coding	Approved
gene	NMBR-AS1	NMBR antisense RNA 1	HGNC:40406	https://www.genenames.org/data/gene-symbol-report/#!/hgnc_id/HGNC:40406	RNA, long non-coding	Approved
gene	NNT-AS1	NNT antisense RNA 1	HGNC:49005	https://www.genenames.org/data/gene-symbol-report/#!/hgnc_id/HGNC:49005	RNA, long non-coding	Approved
gene	NOL4L-AS1	NOL4L antisense RNA 1	HGNC:40756	https://www.genenames.org/data/gene-symbol-report/#!/hgnc_id/HGNC:40756	RNA, long non-coding	Approved
gene	NOP14-AS1	NOP14 antisense RNA 1	HGNC:20205	https://www.genenames.org/data/gene-symbol-report/#!/hgnc_id/HGNC:20205	RNA, long non-coding	Approved
gene	NOP53-AS1	NOP53 antisense RNA 1	HGNC:51587	https://www.genenames.org/data/gene-symbol-report/#!/hgnc_id/HGNC:51587	RNA, long non-coding	Approved
gene	NPAS2-AS1	NPAS2 antisense RNA 1	HGNC:40408	https://www.genenames.org/data/gene-symbol-report/#!/hgnc_id/HGNC:40408	RNA, long non-coding	Approved
gene	NPPA-AS1	NPPA antisense RNA 1	HGNC:37635	https://www.genenames.org/data/gene-symbol-report/#!/hgnc_id/HGNC:37635	RNA, long non-coding	Approved
gene	NPSR1-AS1	NPSR1 antisense RNA 1	HGNC:22128	https://www.genenames.org/data/gene-symbol-report/#!/hgnc_id/HGNC:22128	RNA, long non-coding	Approved
gene	NPY2R-AS1	NPY2R antisense RNA 1	HGNC:55549	https://www.genenames.org/data/gene-symbol-report/#!/hgnc_id/HGNC:55549	RNA, long non-coding	Approved
gene	NQO1-AS1	NQO1 antisense RNA 1	HGNC:58115	https://www.genenames.org/data/gene-symbol-report/#!/hgnc_id/HGNC:58115	RNA, long non-coding	Approved
gene	NQO2-AS1	NQO2 antisense RNA 1	HGNC:40407	https://www.genenames.org/data/gene-symbol-report/#!/hgnc_id/HGNC:40407	RNA, long non-coding	Approved
gene	NR2F2-AS1	NR2F2 antisense RNA 1	HGNC:44222	https://www.genenames.org/data/gene-symbol-report/#!/hgnc_id/HGNC:44222	RNA, long non-coding	Approved
gene	NREP-AS1	NREP antisense RNA 1	HGNC:40780	https://www.genenames.org/data/gene-symbol-report/#!/hgnc_id/HGNC:40780	RNA, long non-coding	Approved
gene	NRG3-AS1	NRG3 antisense RNA 1	HGNC:31429	https://www.genenames.org/data/gene-symbol-report/#!/hgnc_id/HGNC:31429	RNA, long non-coding	Approved
gene	NRGN-AS1	NRGN antisense RNA 1	HGNC:58070	https://www.genenames.org/data/gene-symbol-report/#!/hgnc_id/HGNC:58070	RNA, long non-coding	Approved
gene	NRSN2-AS1	NRSN2 antisense RNA 1	HGNC:51222	https://www.genenames.org/data/gene-symbol-report/#!/hgnc_id/HGNC:51222	RNA, long non-coding	Approved
gene	NRXN2-AS1	NRXN2 antisense RNA 1	HGNC:40416	https://www.genenames.org/data/gene-symbol-report/#!/hgnc_id/HGNC:40416	RNA, long non-coding	Approved
gene	NTM-AS1	NTM antisense RNA 1	HGNC:32293	https://www.genenames.org/data/gene-symbol-report/#!/hgnc_id/HGNC:32293	RNA, long non-coding	Approved
gene	NTM-AS2	NTM antisense RNA 2	HGNC:40821	https://www.genenames.org/data/gene-symbol-report/#!/hgnc_id/HGNC:40821	RNA, long non-coding	Approved
gene	NTM-AS3	NTM antisense RNA 3	HGNC:40822	https://www.genenames.org/data/gene-symbol-report/#!/hgnc_id/HGNC:40822	RNA, long non-coding	Approved
gene	NTM-AS4	NTM antisense RNA 4	HGNC:58354	https://www.genenames.org/data/gene-symbol-report/#!/hgnc_id/HGNC:58354	RNA, long non-coding	Approved
gene	NTRK3-AS1	NTRK3 antisense RNA 1	HGNC:27532	https://www.genenames.org/data/gene-symbol-report/#!/hgnc_id/HGNC:27532	RNA, long non-coding	Approved
gene	NTSR1-AS1	NTSR1 antisense RNA 1	HGNC:40418	https://www.genenames.org/data/gene-symbol-report/#!/hgnc_id/HGNC:40418	RNA, long non-coding	Approved
gene	NUCB1-AS1	NUCB1 antisense RNA 1	HGNC:40419	https://www.genenames.org/data/gene-symbol-report/#!/hgnc_id/HGNC:40419	RNA, long non-coding	Approved
gene	NUMA1-AS1	NUMA1 antisense RNA 1	HGNC:58252	https://www.genenames.org/data/gene-symbol-report/#!/hgnc_id/HGNC:58252	RNA, long non-coding	Approved
gene	NUP153-AS1	NUP153 antisense RNA 1	HGNC:55217	https://www.genenames.org/data/gene-symbol-report/#!/hgnc_id/HGNC:55217	RNA, long non-coding	Approved
gene	NUP214-AS1	NUP214 antisense RNA 1	HGNC:58241	https://www.genenames.org/data/gene-symbol-report/#!/hgnc_id/HGNC:58241	RNA, long non-coding	Approved
gene	NUTM2A-AS1	NUTM2A antisense RNA 1	HGNC:45161	https://www.genenames.org/data/gene-symbol-report/#!/hgnc_id/HGNC:45161	RNA, long non-coding	Approved
gene	NUTM2B-AS1	NUTM2B antisense RNA 1	HGNC:51204	https://www.genenames.org/data/gene-symbol-report/#!/hgnc_id/HGNC:51204	RNA, long non-coding	Approved
gene	NXT1-AS1	NXT1 antisense RNA 1	HGNC:40734	https://www.genenames.org/data/gene-symbol-report/#!/hgnc_id/HGNC:40734	RNA, long non-coding	Approved
gene	OBI1-AS1	OBI1 antisense RNA 1	HGNC:42700	https://www.genenames.org/data/gene-symbol-report/#!/hgnc_id/HGNC:42700	RNA, long non-coding	Approved
gene	OBSCN-AS1	OBSCN antisense RNA 1	HGNC:32047	https://www.genenames.org/data/gene-symbol-report/#!/hgnc_id/HGNC:32047	RNA, long non-coding	Approved
gene	OCIAD1-AS1	OCIAD1 antisense RNA 1	HGNC:40751	https://www.genenames.org/data/gene-symbol-report/#!/hgnc_id/HGNC:40751	RNA, long non-coding	Approved
gene	ODF2-AS1	ODF2 antisense RNA 1	HGNC:49461	https://www.genenames.org/data/gene-symbol-report/#!/hgnc_id/HGNC:49461	RNA, long non-coding	Approved
gene	OGFR-AS1	OGFR antisense RNA 1	HGNC:40724	https://www.genenames.org/data/gene-symbol-report/#!/hgnc_id/HGNC:40724	RNA, long non-coding	Approved
gene	OIP5-AS1	OIP5 antisense RNA 1	HGNC:43563	https://www.genenames.org/data/gene-symbol-report/#!/hgnc_id/HGNC:43563	RNA, long non-coding	Approved
gene	OOEP-AS1	OOEP antisense RNA 1	HGNC:39192	https://www.genenames.org/data/gene-symbol-report/#!/hgnc_id/HGNC:39192	RNA, long non-coding	Approved
gene	OPA1-AS1	OPA1 antisense RNA 1	HGNC:40421	https://www.genenames.org/data/gene-symbol-report/#!/hgnc_id/HGNC:40421	RNA, long non-coding	Approved
gene	OR2A1-AS1	OR2A1 antisense RNA 1	HGNC:49168	https://www.genenames.org/data/gene-symbol-report/#!/hgnc_id/HGNC:49168	RNA, long non-coding	Approved
gene	OR2W1-AS1	OR2W1 antisense RNA 1	HGNC:50896	https://www.genenames.org/data/gene-symbol-report/#!/hgnc_id/HGNC:50896	RNA, long non-coding	Approved
gene	OS9-AS1	OS9 antisense RNA 1	HGNC:58278	https://www.genenames.org/data/gene-symbol-report/#!/hgnc_id/HGNC:58278	RNA, long non-coding	Approved
gene	OSBPL10-AS1	OSBPL10 antisense RNA 1	HGNC:40767	https://www.genenames.org/data/gene-symbol-report/#!/hgnc_id/HGNC:40767	RNA, long non-coding	Approved
gene	OSGEPL1-AS1	OSGEPL1 antisense RNA 1	HGNC:41009	https://www.genenames.org/data/gene-symbol-report/#!/hgnc_id/HGNC:41009	RNA, long non-coding	Approved
gene	OSTM1-AS1	OSTM1 antisense RNA 1	HGNC:43666	https://www.genenames.org/data/gene-symbol-report/#!/hgnc_id/HGNC:43666	RNA, long non-coding	Approved
gene	OSTN-AS1	OSTN antisense RNA 1	HGNC:41250	https://www.genenames.org/data/gene-symbol-report/#!/hgnc_id/HGNC:41250	RNA, long non-coding	Approved
gene	OTP-AS1	OTP antisense RNA 1	HGNC:58154	https://www.genenames.org/data/gene-symbol-report/#!/hgnc_id/HGNC:58154	RNA, long non-coding	Approved
gene	OVCH1-AS1	OVCH1 antisense RNA 1	HGNC:44484	https://www.genenames.org/data/gene-symbol-report/#!/hgnc_id/HGNC:44484	RNA, long non-coding	Approved
gene	OVOL1-AS1	OVOL1 antisense RNA 1	HGNC:49319	https://www.genenames.org/data/gene-symbol-report/#!/hgnc_id/HGNC:49319	RNA, long non-coding	Approved
gene	OXCT1-AS1	OXCT1 antisense RNA 1	HGNC:40423	https://www.genenames.org/data/gene-symbol-report/#!/hgnc_id/HGNC:40423	RNA, long non-coding	Approved
gene	OXR1-AS1	OXR1 antisense RNA 1	HGNC:55533	https://www.genenames.org/data/gene-symbol-report/#!/hgnc_id/HGNC:55533	RNA, long non-coding	Approved
gene	P3H2-AS1	P3H2 antisense RNA 1	HGNC:40886	https://www.genenames.org/data/gene-symbol-report/#!/hgnc_id/HGNC:40886	RNA, long non-coding	Approved
gene	P4HA2-AS1	P4HA2 antisense RNA 1	HGNC:43560	https://www.genenames.org/data/gene-symbol-report/#!/hgnc_id/HGNC:43560	RNA, long non-coding	Approved
gene	P4HA3-AS1	P4HA3 antisense RNA 1	HGNC:53160	https://www.genenames.org/data/gene-symbol-report/#!/hgnc_id/HGNC:53160	RNA, long non-coding	Approved
gene	P4HB-AS1	P4HB antisense RNA 1	HGNC:58201	https://www.genenames.org/data/gene-symbol-report/#!/hgnc_id/HGNC:58201	RNA, long non-coding	Approved
gene	PABPC4-AS1	PABPC4 antisense RNA 1	HGNC:40424	https://www.genenames.org/data/gene-symbol-report/#!/hgnc_id/HGNC:40424	RNA, long non-coding	Approved
gene	PABPC5-AS1	PABPC5 antisense RNA 1	HGNC:31845	https://www.genenames.org/data/gene-symbol-report/#!/hgnc_id/HGNC:31845	RNA, long non-coding	Approved
gene	PACRG-AS1	PACRG antisense RNA 1	HGNC:27772	https://www.genenames.org/data/gene-symbol-report/#!/hgnc_id/HGNC:27772	RNA, long non-coding	Approved
gene	PACRG-AS2	PACRG antisense RNA 2	HGNC:40871	https://www.genenames.org/data/gene-symbol-report/#!/hgnc_id/HGNC:40871	RNA, long non-coding	Approved
gene	PACRG-AS3	PACRG antisense RNA 3	HGNC:52053	https://www.genenames.org/data/gene-symbol-report/#!/hgnc_id/HGNC:52053	RNA, long non-coding	Approved
gene	PAK4-AS1	PAK4 antisense RNA 1	HGNC:58161	https://www.genenames.org/data/gene-symbol-report/#!/hgnc_id/HGNC:58161	RNA, long non-coding	Approved
gene	PAK6-AS1	PAK6 antisense RNA 1	HGNC:33868	https://www.genenames.org/data/gene-symbol-report/#!/hgnc_id/HGNC:33868	RNA, long non-coding	Approved
gene	PALB2-AS1	PALB2 antisense RNA 1	HGNC:58305	https://www.genenames.org/data/gene-symbol-report/#!/hgnc_id/HGNC:58305	RNA, long non-coding	Approved
gene	PALLD-AS1	PALLD antisense RNA 1	HGNC:40789	https://www.genenames.org/data/gene-symbol-report/#!/hgnc_id/HGNC:40789	RNA, long non-coding	Approved
gene	PALM2AKAP2-AS1	PALM2AKAP2 antisense RNA 1	HGNC:58228	https://www.genenames.org/data/gene-symbol-report/#!/hgnc_id/HGNC:58228	RNA, long non-coding	Approved
gene	PAN3-AS1	PAN3 antisense RNA 1	HGNC:39932	https://www.genenames.org/data/gene-symbol-report/#!/hgnc_id/HGNC:39932	RNA, long non-coding	Approved
gene	PANK1-AS1	PANK1 antisense RNA 1	HGNC:55718	https://www.genenames.org/data/gene-symbol-report/#!/hgnc_id/HGNC:55718	RNA, long non-coding	Approved
gene	PANK2-AS1	PANK2 antisense RNA 1	HGNC:40732	https://www.genenames.org/data/gene-symbol-report/#!/hgnc_id/HGNC:40732	RNA, long non-coding	Approved
gene	PAPLN-AS1	PAPLN antisense RNA 1	HGNC:55451	https://www.genenames.org/data/gene-symbol-report/#!/hgnc_id/HGNC:55451	RNA, long non-coding	Approved
gene	PAPPA-AS2	PAPPA antisense RNA 2	HGNC:35160	https://www.genenames.org/data/gene-symbol-report/#!/hgnc_id/HGNC:35160	RNA, long non-coding	Approved
gene	PAQR9-AS1	PAQR9 antisense RNA 1	HGNC:50861	https://www.genenames.org/data/gene-symbol-report/#!/hgnc_id/HGNC:50861	RNA, long non-coding	Approved
gene	PARD6G-AS1	PARD6G antisense RNA 1	HGNC:44109	https://www.genenames.org/data/gene-symbol-report/#!/hgnc_id/HGNC:44109	RNA, long non-coding	Approved
gene	PARM1-AS1	PARM1 antisense RNA 1	HGNC:41051	https://www.genenames.org/data/gene-symbol-report/#!/hgnc_id/HGNC:41051	RNA, long non-coding	Approved
gene	PARP11-AS1	PARP11 antisense RNA 1	HGNC:40103	https://www.genenames.org/data/gene-symbol-report/#!/hgnc_id/HGNC:40103	RNA, long non-coding	Approved
gene	PAUPAR	PAX6 upstream antisense RNA	HGNC:49670	https://www.genenames.org/data/gene-symbol-report/#!/hgnc_id/HGNC:49670	RNA, long non-coding	Approved
gene	PAX6-AS1	PAX6 antisense RNA 1	HGNC:53448	https://www.genenames.org/data/gene-symbol-report/#!/hgnc_id/HGNC:53448	RNA, long non-coding	Approved
gene	PAX8-AS1	PAX8 antisense RNA 1	HGNC:49271	https://www.genenames.org/data/gene-symbol-report/#!/hgnc_id/HGNC:49271	RNA, long non-coding	Approved
gene	PAXBP1-AS1	PAXBP1 antisense RNA 1	HGNC:39603	https://www.genenames.org/data/gene-symbol-report/#!/hgnc_id/HGNC:39603	RNA, long non-coding	Approved
gene	PAXIP1-AS2	PAXIP1 antisense RNA 2	HGNC:48958	https://www.genenames.org/data/gene-symbol-report/#!/hgnc_id/HGNC:48958	RNA, long non-coding	Approved
gene	PBX1-AS1	PBX1 antisense RNA 1	HGNC:40425	https://www.genenames.org/data/gene-symbol-report/#!/hgnc_id/HGNC:40425	RNA, long non-coding	Approved
gene	PCBP1-AS1	PCBP1 antisense RNA 1	HGNC:42948	https://www.genenames.org/data/gene-symbol-report/#!/hgnc_id/HGNC:42948	RNA, long non-coding	Approved
gene	PCBP3-AS1	PCBP3 antisense RNA 1	HGNC:40426	https://www.genenames.org/data/gene-symbol-report/#!/hgnc_id/HGNC:40426	RNA, long non-coding	Approved
gene	PCCA-AS1	PCCA antisense RNA 1	HGNC:39901	https://www.genenames.org/data/gene-symbol-report/#!/hgnc_id/HGNC:39901	RNA, long non-coding	Approved
gene	PCDH9-AS1	PCDH9 antisense RNA 1	HGNC:39897	https://www.genenames.org/data/gene-symbol-report/#!/hgnc_id/HGNC:39897	RNA, long non-coding	Approved
gene	PCDH9-AS2	PCDH9 antisense RNA 2	HGNC:39896	https://www.genenames.org/data/gene-symbol-report/#!/hgnc_id/HGNC:39896	RNA, long non-coding	Approved
gene	PCDH9-AS3	PCDH9 antisense RNA 3	HGNC:40427	https://www.genenames.org/data/gene-symbol-report/#!/hgnc_id/HGNC:40427	RNA, long non-coding	Approved
gene	PCDH9-AS4	PCDH9 antisense RNA 4	HGNC:40428	https://www.genenames.org/data/gene-symbol-report/#!/hgnc_id/HGNC:40428	RNA, long non-coding	Approved
gene	PCDHB1-AS1	PCDHB1 antisense RNA 1	HGNC:56111	https://www.genenames.org/data/gene-symbol-report/#!/hgnc_id/HGNC:56111	RNA, long non-coding	Approved
gene	PCED1B-AS1	PCED1B antisense RNA 1	HGNC:44166	https://www.genenames.org/data/gene-symbol-report/#!/hgnc_id/HGNC:44166	RNA, long non-coding	Approved
gene	PCF11-AS1	PCF11 antisense RNA 1	HGNC:52263	https://www.genenames.org/data/gene-symbol-report/#!/hgnc_id/HGNC:52263	RNA, long non-coding	Approved
gene	PCGF3-AS1	PCGF3 antisense RNA 1	HGNC:56108	https://www.genenames.org/data/gene-symbol-report/#!/hgnc_id/HGNC:56108	RNA, long non-coding	Approved
gene	PCGF3-AS2	PCGF3 antisense RNA 2	HGNC:40506	https://www.genenames.org/data/gene-symbol-report/#!/hgnc_id/HGNC:40506	RNA, long non-coding	Approved
gene	PCNA-AS1	PCNA antisense RNA 1	HGNC:37184	https://www.genenames.org/data/gene-symbol-report/#!/hgnc_id/HGNC:37184	RNA, long non-coding	Approved
gene	PCOLCE-AS1	PCOLCE antisense RNA 1	HGNC:40430	https://www.genenames.org/data/gene-symbol-report/#!/hgnc_id/HGNC:40430	RNA, long non-coding	Approved
gene	PCSK6-AS1	PCSK6 antisense RNA 1	HGNC:51448	https://www.genenames.org/data/gene-symbol-report/#!/hgnc_id/HGNC:51448	RNA, long non-coding	Approved
gene	PCYT1B-AS1	PCYT1B antisense RNA 1	HGNC:40431	https://www.genenames.org/data/gene-symbol-report/#!/hgnc_id/HGNC:40431	RNA, long non-coding	Approved
gene	PDC-AS1	PDC antisense RNA 1	HGNC:40432	https://www.genenames.org/data/gene-symbol-report/#!/hgnc_id/HGNC:40432	RNA, long non-coding	Approved
gene	PDCD4-AS1	PDCD4 antisense RNA 1	HGNC:27425	https://www.genenames.org/data/gene-symbol-report/#!/hgnc_id/HGNC:27425	RNA, long non-coding	Approved
gene	PDE2A-AS1	PDE2A antisense RNA 1	HGNC:40435	https://www.genenames.org/data/gene-symbol-report/#!/hgnc_id/HGNC:40435	RNA, long non-coding	Approved
gene	PDE2A-AS2	PDE2A antisense RNA 2	HGNC:40434	https://www.genenames.org/data/gene-symbol-report/#!/hgnc_id/HGNC:40434	RNA, long non-coding	Approved
gene	PDE3A-AS1	PDE3A antisense RNA 1	HGNC:40436	https://www.genenames.org/data/gene-symbol-report/#!/hgnc_id/HGNC:40436	RNA, long non-coding	Approved
gene	PDE4B-AS1	PDE4B antisense RNA 1	HGNC:40437	https://www.genenames.org/data/gene-symbol-report/#!/hgnc_id/HGNC:40437	RNA, long non-coding	Approved
gene	PDE4D-AS1	PDE4D antisense RNA 1	HGNC:58182	https://www.genenames.org/data/gene-symbol-report/#!/hgnc_id/HGNC:58182	RNA, long non-coding	Approved
gene	PDE6B-AS1	PDE6B antisense RNA 1	HGNC:40438	https://www.genenames.org/data/gene-symbol-report/#!/hgnc_id/HGNC:40438	RNA, long non-coding	Approved
gene	PDE7B-AS1	PDE7B antisense RNA 1	HGNC:56334	https://www.genenames.org/data/gene-symbol-report/#!/hgnc_id/HGNC:56334	RNA, long non-coding	Approved
gene	PDE9A-AS1	PDE9A antisense RNA 1	HGNC:40440	https://www.genenames.org/data/gene-symbol-report/#!/hgnc_id/HGNC:40440	RNA, long non-coding	Approved
gene	PDE11A-AS1	PDE11A antisense RNA 1	HGNC:40433	https://www.genenames.org/data/gene-symbol-report/#!/hgnc_id/HGNC:40433	RNA, long non-coding	Approved
gene	PDK2-AS1	PDK2 antisense RNA 1	HGNC:58250	https://www.genenames.org/data/gene-symbol-report/#!/hgnc_id/HGNC:58250	RNA, long non-coding	Approved
gene	PDK4-AS1	PDK4 antisense RNA 1	HGNC:55767	https://www.genenames.org/data/gene-symbol-report/#!/hgnc_id/HGNC:55767	RNA, long non-coding	Approved
gene	PDLIM7-AS1	PDLIM7 antisense RNA 1	HGNC:41004	https://www.genenames.org/data/gene-symbol-report/#!/hgnc_id/HGNC:41004	RNA, long non-coding	Approved
gene	PDYN-AS1	PDYN antisense RNA 1	HGNC:53462	https://www.genenames.org/data/gene-symbol-report/#!/hgnc_id/HGNC:53462	RNA, long non-coding	Approved
gene	PDZRN3-AS1	PDZRN3 antisense RNA 1	HGNC:40814	https://www.genenames.org/data/gene-symbol-report/#!/hgnc_id/HGNC:40814	RNA, long non-coding	Approved
gene	PDZRN4-AS1	PDZRN4 antisense RNA 1	HGNC:58277	https://www.genenames.org/data/gene-symbol-report/#!/hgnc_id/HGNC:58277	RNA, long non-coding	Approved
gene	PEA15-AS1	PEA15 antisense RNA 1	HGNC:58221	https://www.genenames.org/data/gene-symbol-report/#!/hgnc_id/HGNC:58221	RNA, long non-coding	Approved
gene	PELO-AS1	PELO antisense RNA 1	HGNC:56263	https://www.genenames.org/data/gene-symbol-report/#!/hgnc_id/HGNC:56263	RNA, long non-coding	Approved
gene	PENK-AS1	PENK antisense RNA 1	HGNC:55519	https://www.genenames.org/data/gene-symbol-report/#!/hgnc_id/HGNC:55519	RNA, long non-coding	Approved
gene	PES1-AS1	PES1 antisense RNA 1	HGNC:58216	https://www.genenames.org/data/gene-symbol-report/#!/hgnc_id/HGNC:58216	RNA, long non-coding	Approved
gene	PEX5L-AS1	PEX5L antisense RNA 1	HGNC:41251	https://www.genenames.org/data/gene-symbol-report/#!/hgnc_id/HGNC:41251	RNA, long non-coding	Approved
gene	PEX5L-AS2	PEX5L antisense RNA 2	HGNC:41252	https://www.genenames.org/data/gene-symbol-report/#!/hgnc_id/HGNC:41252	RNA, long non-coding	Approved
gene	PFKFB3-AS1	PFKFB3 antisense RNA 1	HGNC:58068	https://www.genenames.org/data/gene-symbol-report/#!/hgnc_id/HGNC:58068	RNA, long non-coding	Approved
gene	PFN2-AS1	PFN2 antisense RNA 1	HGNC:55631	https://www.genenames.org/data/gene-symbol-report/#!/hgnc_id/HGNC:55631	RNA, long non-coding	Approved
gene	PGM5-AS1	PGM5 antisense RNA 1	HGNC:44181	https://www.genenames.org/data/gene-symbol-report/#!/hgnc_id/HGNC:44181	RNA, long non-coding	Approved
gene	PGM5P3-AS1	PGM5P3 antisense RNA 1	HGNC:51194	https://www.genenames.org/data/gene-symbol-report/#!/hgnc_id/HGNC:51194	RNA, long non-coding	Approved
gene	PGM5P4-AS1	PGM5P4 antisense RNA 1	HGNC:51195	https://www.genenames.org/data/gene-symbol-report/#!/hgnc_id/HGNC:51195	RNA, long non-coding	Approved
gene	PGR-AS1	PGR antisense RNA 1	HGNC:52650	https://www.genenames.org/data/gene-symbol-report/#!/hgnc_id/HGNC:52650	RNA, long non-coding	Approved
gene	PHACTR2-AS1	PHACTR2 antisense RNA 1	HGNC:40943	https://www.genenames.org/data/gene-symbol-report/#!/hgnc_id/HGNC:40943	RNA, long non-coding	Approved
gene	PHACTR3-AS1	PHACTR3 antisense RNA 1	HGNC:40727	https://www.genenames.org/data/gene-symbol-report/#!/hgnc_id/HGNC:40727	RNA, long non-coding	Approved
gene	PHC2-AS1	PHC2 antisense RNA 1	HGNC:40205	https://www.genenames.org/data/gene-symbol-report/#!/hgnc_id/HGNC:40205	RNA, long non-coding	Approved
gene	PHKA1-AS1	PHKA1 antisense RNA 1	HGNC:40446	https://www.genenames.org/data/gene-symbol-report/#!/hgnc_id/HGNC:40446	RNA, long non-coding	Approved
gene	PHKA2-AS1	PHKA2 antisense RNA 1	HGNC:44110	https://www.genenames.org/data/gene-symbol-report/#!/hgnc_id/HGNC:44110	RNA, long non-coding	Approved
gene	PHLDA1-AS1	PHLDA1 antisense RNA 1	HGNC:55461	https://www.genenames.org/data/gene-symbol-report/#!/hgnc_id/HGNC:55461	RNA, long non-coding	Approved
gene	PHOX2B-AS1	PHOX2B antisense RNA 1	HGNC:40457	https://www.genenames.org/data/gene-symbol-report/#!/hgnc_id/HGNC:40457	RNA, long non-coding	Approved
gene	PIEZO1-AS1	PIEZO1 antisense RNA 1	HGNC:58065	https://www.genenames.org/data/gene-symbol-report/#!/hgnc_id/HGNC:58065	RNA, long non-coding	Approved
gene	PIGO-AS1	PIGO antisense RNA 1	HGNC:55692	https://www.genenames.org/data/gene-symbol-report/#!/hgnc_id/HGNC:55692	RNA, long non-coding	Approved
gene	PIK3CD-AS1	PIK3CD antisense RNA 1	HGNC:32346	https://www.genenames.org/data/gene-symbol-report/#!/hgnc_id/HGNC:32346	RNA, long non-coding	Approved
gene	PIK3CD-AS2	PIK3CD antisense RNA 2	HGNC:51334	https://www.genenames.org/data/gene-symbol-report/#!/hgnc_id/HGNC:51334	RNA, long non-coding	Approved
gene	PITPNA-AS1	PITPNA antisense RNA 1	HGNC:44116	https://www.genenames.org/data/gene-symbol-report/#!/hgnc_id/HGNC:44116	RNA, long non-coding	Approved
gene	PITPNM2-AS1	PITPNM2 antisense RNA 1	HGNC:53391	https://www.genenames.org/data/gene-symbol-report/#!/hgnc_id/HGNC:53391	RNA, long non-coding	Approved
gene	PITRM1-AS1	PITRM1 antisense RNA 1	HGNC:44675	https://www.genenames.org/data/gene-symbol-report/#!/hgnc_id/HGNC:44675	RNA, long non-coding	Approved
gene	PITX1-AS1	PITX1 antisense RNA 1	HGNC:48332	https://www.genenames.org/data/gene-symbol-report/#!/hgnc_id/HGNC:48332	RNA, long non-coding	Approved
gene	PIWIL4-AS1	PIWIL4 antisense RNA 1	HGNC:55493	https://www.genenames.org/data/gene-symbol-report/#!/hgnc_id/HGNC:55493	RNA, long non-coding	Approved
gene	PKD1-AS1	PKD1 antisense RNA 1	HGNC:56035	https://www.genenames.org/data/gene-symbol-report/#!/hgnc_id/HGNC:56035	RNA, long non-coding	Approved
gene	PKD1L1-AS1	PKD1L1 antisense RNA 1	HGNC:21911	https://www.genenames.org/data/gene-symbol-report/#!/hgnc_id/HGNC:21911	RNA, long non-coding	Approved
gene	PKIA-AS1	PKIA antisense RNA 1	HGNC:51659	https://www.genenames.org/data/gene-symbol-report/#!/hgnc_id/HGNC:51659	RNA, long non-coding	Approved
gene	PKN2-AS1	PKN2 antisense RNA 1	HGNC:50597	https://www.genenames.org/data/gene-symbol-report/#!/hgnc_id/HGNC:50597	RNA, long non-coding	Approved
gene	PKNOX2-AS1	PKNOX2 antisense RNA 1	HGNC:56709	https://www.genenames.org/data/gene-symbol-report/#!/hgnc_id/HGNC:56709	RNA, long non-coding	Approved
gene	PKP4-AS1	PKP4 antisense RNA 1	HGNC:52580	https://www.genenames.org/data/gene-symbol-report/#!/hgnc_id/HGNC:52580	RNA, long non-coding	Approved
gene	PLA2G4C-AS1	PLA2G4C antisense RNA 1	HGNC:51585	https://www.genenames.org/data/gene-symbol-report/#!/hgnc_id/HGNC:51585	RNA, long non-coding	Approved
gene	PLA2G4E-AS1	PLA2G4E antisense RNA 1	HGNC:51419	https://www.genenames.org/data/gene-symbol-report/#!/hgnc_id/HGNC:51419	RNA, long non-coding	Approved
gene	PLBD1-AS1	PLBD1 antisense RNA 1	HGNC:51143	https://www.genenames.org/data/gene-symbol-report/#!/hgnc_id/HGNC:51143	RNA, long non-coding	Approved
gene	PLBD1-AS2	PLBD1 antisense RNA 2	HGNC:58266	https://www.genenames.org/data/gene-symbol-report/#!/hgnc_id/HGNC:58266	RNA, long non-coding	Approved
gene	PLCB2-AS1	PLCB2 antisense RNA 1	HGNC:43662	https://www.genenames.org/data/gene-symbol-report/#!/hgnc_id/HGNC:43662	RNA, long non-coding	Approved
gene	PLCE1-AS1	PLCE1 antisense RNA 1	HGNC:45193	https://www.genenames.org/data/gene-symbol-report/#!/hgnc_id/HGNC:45193	RNA, long non-coding	Approved
gene	PLCE1-AS2	PLCE1 antisense RNA 2	HGNC:51206	https://www.genenames.org/data/gene-symbol-report/#!/hgnc_id/HGNC:51206	RNA, long non-coding	Approved
gene	PLCG1-AS1	PLCG1 antisense RNA 1	HGNC:40450	https://www.genenames.org/data/gene-symbol-report/#!/hgnc_id/HGNC:40450	RNA, long non-coding	Approved
gene	PLCH1-AS1	PLCH1 antisense RNA 1	HGNC:41231	https://www.genenames.org/data/gene-symbol-report/#!/hgnc_id/HGNC:41231	RNA, long non-coding	Approved
gene	PLCH1-AS2	PLCH1 antisense RNA 2	HGNC:41232	https://www.genenames.org/data/gene-symbol-report/#!/hgnc_id/HGNC:41232	RNA, long non-coding	Approved
gene	PLCL2-AS1	PLCL2 antisense RNA 1	HGNC:40449	https://www.genenames.org/data/gene-symbol-report/#!/hgnc_id/HGNC:40449	RNA, long non-coding	Approved
gene	PLCXD2-AS1	PLCXD2 antisense RNA 1	HGNC:41145	https://www.genenames.org/data/gene-symbol-report/#!/hgnc_id/HGNC:41145	RNA, long non-coding	Approved
gene	PLD5-AS1	PLD5 antisense RNA 1	HGNC:41171	https://www.genenames.org/data/gene-symbol-report/#!/hgnc_id/HGNC:41171	RNA, long non-coding	Approved
gene	PLIN3-AS1	PLIN3 antisense RNA 1	HGNC:58206	https://www.genenames.org/data/gene-symbol-report/#!/hgnc_id/HGNC:58206	RNA, long non-coding	Approved
gene	PLPPR5-AS1	PLPPR5 antisense RNA 1	HGNC:55720	https://www.genenames.org/data/gene-symbol-report/#!/hgnc_id/HGNC:55720	RNA, long non-coding	Approved
gene	PLS1-AS1	PLS1 antisense RNA 1	HGNC:40451	https://www.genenames.org/data/gene-symbol-report/#!/hgnc_id/HGNC:40451	RNA, long non-coding	Approved
gene	PLS3-AS1	PLS3 antisense RNA 1	HGNC:50343	https://www.genenames.org/data/gene-symbol-report/#!/hgnc_id/HGNC:50343	RNA, long non-coding	Approved
gene	PLSCR5-AS1	PLSCR5 antisense RNA 1	HGNC:40907	https://www.genenames.org/data/gene-symbol-report/#!/hgnc_id/HGNC:40907	RNA, long non-coding	Approved
gene	PLXDC2-AS1	PLXDC2 antisense RNA 1	HGNC:58236	https://www.genenames.org/data/gene-symbol-report/#!/hgnc_id/HGNC:58236	RNA, long non-coding	Approved
gene	PLXNA4-AS1	PLXNA4 antisense RNA 1	HGNC:40453	https://www.genenames.org/data/gene-symbol-report/#!/hgnc_id/HGNC:40453	RNA, long non-coding	Approved
gene	PLXNA4-AS2	PLXNA4 antisense RNA 2	HGNC:40452	https://www.genenames.org/data/gene-symbol-report/#!/hgnc_id/HGNC:40452	RNA, long non-coding	Approved
gene	PLXNB3-AS1	PLXNB3 antisense RNA 1	HGNC:40454	https://www.genenames.org/data/gene-symbol-report/#!/hgnc_id/HGNC:40454	RNA, long non-coding	Approved
gene	PM20D1-AS1	PM20D1 antisense RNA 1	HGNC:27633	https://www.genenames.org/data/gene-symbol-report/#!/hgnc_id/HGNC:27633	RNA, long non-coding	Approved
gene	PNISR-AS1	PNISR antisense RNA 1	HGNC:40958	https://www.genenames.org/data/gene-symbol-report/#!/hgnc_id/HGNC:40958	RNA, long non-coding	Approved
gene	PNN-AS1	PNN antisense RNA 1	HGNC:55974	https://www.genenames.org/data/gene-symbol-report/#!/hgnc_id/HGNC:55974	RNA, long non-coding	Approved
gene	POC1B-AS1	POC1B antisense RNA 1	HGNC:52949	https://www.genenames.org/data/gene-symbol-report/#!/hgnc_id/HGNC:52949	RNA, long non-coding	Approved
gene	POLH-AS1	POLH antisense RNA 1	HGNC:40459	https://www.genenames.org/data/gene-symbol-report/#!/hgnc_id/HGNC:40459	RNA, long non-coding	Approved
gene	POLR2F-AS1	POLR2F antisense RNA 1	HGNC:40461	https://www.genenames.org/data/gene-symbol-report/#!/hgnc_id/HGNC:40461	RNA, long non-coding	Approved
gene	POMGNT2-AS1	POMGNT2 antisense RNA 1	HGNC:52825	https://www.genenames.org/data/gene-symbol-report/#!/hgnc_id/HGNC:52825	RNA, long non-coding	Approved
gene	POPDC1-AS1	POPDC1 antisense RNA 1	HGNC:21223	https://www.genenames.org/data/gene-symbol-report/#!/hgnc_id/HGNC:21223	RNA, long non-coding	Approved
gene	POT1-AS1	POT1 antisense RNA 1	HGNC:49459	https://www.genenames.org/data/gene-symbol-report/#!/hgnc_id/HGNC:49459	RNA, long non-coding	Approved
gene	POTEF-AS1	POTEF antisense RNA 1	HGNC:41294	https://www.genenames.org/data/gene-symbol-report/#!/hgnc_id/HGNC:41294	RNA, long non-coding	Approved
gene	POTEH-AS1	POTEH antisense RNA 1	HGNC:40058	https://www.genenames.org/data/gene-symbol-report/#!/hgnc_id/HGNC:40058	RNA, long non-coding	Approved
gene	POU2F3-AS1	POU2F3 antisense RNA 1	HGNC:58296	https://www.genenames.org/data/gene-symbol-report/#!/hgnc_id/HGNC:58296	RNA, long non-coding	Approved
gene	POU6F2-AS1	POU6F2 antisense RNA 1	HGNC:40979	https://www.genenames.org/data/gene-symbol-report/#!/hgnc_id/HGNC:40979	RNA, long non-coding	Approved
gene	POU6F2-AS2	POU6F2 antisense RNA 2	HGNC:21887	https://www.genenames.org/data/gene-symbol-report/#!/hgnc_id/HGNC:21887	RNA, long non-coding	Approved
gene	PPARGC1A-AS1	PPARGC1A antisense RNA 1	HGNC:40462	https://www.genenames.org/data/gene-symbol-report/#!/hgnc_id/HGNC:40462	RNA, long non-coding	Approved
gene	PPEF1-AS1	PPEF1 antisense RNA 1	HGNC:40463	https://www.genenames.org/data/gene-symbol-report/#!/hgnc_id/HGNC:40463	RNA, long non-coding	Approved
gene	PPFIA2-AS1	PPFIA2 antisense RNA 1	HGNC:53397	https://www.genenames.org/data/gene-symbol-report/#!/hgnc_id/HGNC:53397	RNA, long non-coding	Approved
gene	PPFIA2-AS2	PPFIA2 antisense RNA 2	HGNC:58195	https://www.genenames.org/data/gene-symbol-report/#!/hgnc_id/HGNC:58195	RNA, long non-coding	Approved
gene	PPIC-AS1	PPIC antisense RNA 1	HGNC:40464	https://www.genenames.org/data/gene-symbol-report/#!/hgnc_id/HGNC:40464	RNA, long non-coding	Approved
gene	PPM1F-AS1	PPM1F antisense RNA 1	HGNC:40888	https://www.genenames.org/data/gene-symbol-report/#!/hgnc_id/HGNC:40888	RNA, long non-coding	Approved
gene	PPP1R9A-AS1	PPP1R9A antisense RNA 1	HGNC:40696	https://www.genenames.org/data/gene-symbol-report/#!/hgnc_id/HGNC:40696	RNA, long non-coding	Approved
gene	PPP1R12A-AS1	PPP1R12A antisense RNA 1	HGNC:51903	https://www.genenames.org/data/gene-symbol-report/#!/hgnc_id/HGNC:51903	RNA, long non-coding	Approved
gene	PPP1R12A-AS2	PPP1R12A antisense RNA 2	HGNC:55456	https://www.genenames.org/data/gene-symbol-report/#!/hgnc_id/HGNC:55456	RNA, long non-coding	Approved
gene	PPP1R14B-AS1	PPP1R14B antisense RNA 1	HGNC:54233	https://www.genenames.org/data/gene-symbol-report/#!/hgnc_id/HGNC:54233	RNA, long non-coding	Approved
gene	PPP1R26-AS1	PPP1R26 antisense RNA 1	HGNC:48717	https://www.genenames.org/data/gene-symbol-report/#!/hgnc_id/HGNC:48717	RNA, long non-coding	Approved
gene	PPP1R35-AS1	PPP1R35 antisense RNA 1	HGNC:41194	https://www.genenames.org/data/gene-symbol-report/#!/hgnc_id/HGNC:41194	RNA, long non-coding	Approved
gene	PPP2R1A-AS1	PPP2R1A antisense RNA 1	HGNC:58324	https://www.genenames.org/data/gene-symbol-report/#!/hgnc_id/HGNC:58324	RNA, long non-coding	Approved
gene	PPP4R1-AS1	PPP4R1 antisense RNA 1	HGNC:51112	https://www.genenames.org/data/gene-symbol-report/#!/hgnc_id/HGNC:51112	RNA, long non-coding	Approved
gene	PPP5C-AS1	PPP5C antisense RNA 1	HGNC:58175	https://www.genenames.org/data/gene-symbol-report/#!/hgnc_id/HGNC:58175	RNA, long non-coding	Approved
gene	PRC1-AS1	PRC1 antisense RNA 1	HGNC:48587	https://www.genenames.org/data/gene-symbol-report/#!/hgnc_id/HGNC:48587	RNA, long non-coding	Approved
gene	PRDM4-AS1	PRDM4 antisense RNA 1	HGNC:56186	https://www.genenames.org/data/gene-symbol-report/#!/hgnc_id/HGNC:56186	RNA, long non-coding	Approved
gene	PRDM6-AS1	PRDM6 antisense RNA 1	HGNC:55869	https://www.genenames.org/data/gene-symbol-report/#!/hgnc_id/HGNC:55869	RNA, long non-coding	Approved
gene	PRDM8-AS1	PRDM8 antisense RNA 1	HGNC:55581	https://www.genenames.org/data/gene-symbol-report/#!/hgnc_id/HGNC:55581	RNA, long non-coding	Approved
gene	PRDX6-AS1	PRDX6 antisense RNA 1	HGNC:54870	https://www.genenames.org/data/gene-symbol-report/#!/hgnc_id/HGNC:54870	RNA, long non-coding	Approved
gene	PREP-AS1	PREP antisense RNA 1	HGNC:40466	https://www.genenames.org/data/gene-symbol-report/#!/hgnc_id/HGNC:40466	RNA, long non-coding	Approved
gene	PRICKLE2-AS1	PRICKLE2 antisense RNA 1	HGNC:40916	https://www.genenames.org/data/gene-symbol-report/#!/hgnc_id/HGNC:40916	RNA, long non-coding	Approved
gene	PRICKLE2-AS2	PRICKLE2 antisense RNA 2	HGNC:40917	https://www.genenames.org/data/gene-symbol-report/#!/hgnc_id/HGNC:40917	RNA, long non-coding	Approved
gene	PRICKLE2-AS3	PRICKLE2 antisense RNA 3	HGNC:40918	https://www.genenames.org/data/gene-symbol-report/#!/hgnc_id/HGNC:40918	RNA, long non-coding	Approved
gene	PRKAG2-AS1	PRKAG2 antisense RNA 1	HGNC:40468	https://www.genenames.org/data/gene-symbol-report/#!/hgnc_id/HGNC:40468	RNA, long non-coding	Approved
gene	PRKAG2-AS2	PRKAG2 antisense RNA 2	HGNC:40467	https://www.genenames.org/data/gene-symbol-report/#!/hgnc_id/HGNC:40467	RNA, long non-coding	Approved
gene	PRKAR1B-AS1	PRKAR1B antisense RNA 1	HGNC:40470	https://www.genenames.org/data/gene-symbol-report/#!/hgnc_id/HGNC:40470	RNA, long non-coding	Approved
gene	PRKAR1B-AS2	PRKAR1B antisense RNA 2	HGNC:40469	https://www.genenames.org/data/gene-symbol-report/#!/hgnc_id/HGNC:40469	RNA, long non-coding	Approved
gene	PRKAR2A-AS1	PRKAR2A antisense RNA 1	HGNC:40471	https://www.genenames.org/data/gene-symbol-report/#!/hgnc_id/HGNC:40471	RNA, long non-coding	Approved
gene	PRKAR2B-AS1	PRKAR2B antisense RNA 1	HGNC:40472	https://www.genenames.org/data/gene-symbol-report/#!/hgnc_id/HGNC:40472	RNA, long non-coding	Approved
gene	PRKCA-AS1	PRKCA antisense RNA 1	HGNC:51347	https://www.genenames.org/data/gene-symbol-report/#!/hgnc_id/HGNC:51347	RNA, long non-coding	Approved
gene	PRKCE-AS1	PRKCE antisense RNA 1	HGNC:40474	https://www.genenames.org/data/gene-symbol-report/#!/hgnc_id/HGNC:40474	RNA, long non-coding	Approved
gene	PRKCE-AS2	PRKCE antisense RNA 2	HGNC:40475	https://www.genenames.org/data/gene-symbol-report/#!/hgnc_id/HGNC:40475	RNA, long non-coding	Approved
gene	PRKCH-AS1	PRKCH antisense RNA 1	HGNC:55588	https://www.genenames.org/data/gene-symbol-report/#!/hgnc_id/HGNC:55588	RNA, long non-coding	Approved
gene	PRKCH-AS2	PRKCH antisense RNA 2	HGNC:58291	https://www.genenames.org/data/gene-symbol-report/#!/hgnc_id/HGNC:58291	RNA, long non-coding	Approved
gene	PRKCQ-AS1	PRKCQ antisense RNA 1	HGNC:44689	https://www.genenames.org/data/gene-symbol-report/#!/hgnc_id/HGNC:44689	RNA, long non-coding	Approved
gene	PRKCZ-AS1	PRKCZ antisense RNA 1	HGNC:40477	https://www.genenames.org/data/gene-symbol-report/#!/hgnc_id/HGNC:40477	RNA, long non-coding	Approved
gene	PRKG1-AS1	PRKG1 antisense RNA 1	HGNC:45029	https://www.genenames.org/data/gene-symbol-report/#!/hgnc_id/HGNC:45029	RNA, long non-coding	Approved
gene	PRKG2-AS1	PRKG2 antisense RNA 1	HGNC:40478	https://www.genenames.org/data/gene-symbol-report/#!/hgnc_id/HGNC:40478	RNA, long non-coding	Approved
gene	PRKX-AS1	PRKX antisense RNA 1	HGNC:40479	https://www.genenames.org/data/gene-symbol-report/#!/hgnc_id/HGNC:40479	RNA, long non-coding	Approved
gene	PRMT5-AS1	PRMT5 antisense RNA 1	HGNC:40533	https://www.genenames.org/data/gene-symbol-report/#!/hgnc_id/HGNC:40533	RNA, long non-coding	Approved
gene	PROSER2-AS1	PROSER2 antisense RNA 1	HGNC:27343	https://www.genenames.org/data/gene-symbol-report/#!/hgnc_id/HGNC:27343	RNA, long non-coding	Approved
gene	PROX1-AS1	PROX1 antisense RNA 1	HGNC:43656	https://www.genenames.org/data/gene-symbol-report/#!/hgnc_id/HGNC:43656	RNA, long non-coding	Approved
gene	PRPF31-AS1	PRPF31 antisense RNA 1	HGNC:40700	https://www.genenames.org/data/gene-symbol-report/#!/hgnc_id/HGNC:40700	RNA, long non-coding	Approved
gene	PRR7-AS1	PRR7 antisense RNA 1	HGNC:27961	https://www.genenames.org/data/gene-symbol-report/#!/hgnc_id/HGNC:27961	RNA, long non-coding	Approved
gene	PRR11-AS1	PRR11 antisense RNA 1	HGNC:56242	https://www.genenames.org/data/gene-symbol-report/#!/hgnc_id/HGNC:56242	RNA, long non-coding	Approved
gene	PRR29-AS1	PRR29 antisense RNA 1	HGNC:51822	https://www.genenames.org/data/gene-symbol-report/#!/hgnc_id/HGNC:51822	RNA, long non-coding	Approved
gene	PRRT3-AS1	PRRT3 antisense RNA 1	HGNC:41151	https://www.genenames.org/data/gene-symbol-report/#!/hgnc_id/HGNC:41151	RNA, long non-coding	Approved
gene	PRRX2-AS1	PRRX2 antisense RNA 1	HGNC:50684	https://www.genenames.org/data/gene-symbol-report/#!/hgnc_id/HGNC:50684	RNA, long non-coding	Approved
gene	PRSS23-AS1	PRSS23 antisense RNA 1	HGNC:56071	https://www.genenames.org/data/gene-symbol-report/#!/hgnc_id/HGNC:56071	RNA, long non-coding	Approved
gene	PSD2-AS1	PSD2 antisense RNA 1	HGNC:52765	https://www.genenames.org/data/gene-symbol-report/#!/hgnc_id/HGNC:52765	RNA, long non-coding	Approved
gene	PSD3-AS1	PSD3 antisense RNA 1	HGNC:58211	https://www.genenames.org/data/gene-symbol-report/#!/hgnc_id/HGNC:58211	RNA, long non-coding	Approved
gene	PSG8-AS1	PSG8 antisense RNA 1	HGNC:52550	https://www.genenames.org/data/gene-symbol-report/#!/hgnc_id/HGNC:52550	RNA, long non-coding	Approved
gene	PSMA3-AS1	PSMA3 antisense RNA 1	HGNC:26445	https://www.genenames.org/data/gene-symbol-report/#!/hgnc_id/HGNC:26445	RNA, long non-coding	Approved
gene	PSMD3-AS1	PSMD3 antisense RNA 1	HGNC:58140	https://www.genenames.org/data/gene-symbol-report/#!/hgnc_id/HGNC:58140	RNA, long non-coding	Approved
gene	PSMD6-AS1	PSMD6 antisense RNA 1	HGNC:40480	https://www.genenames.org/data/gene-symbol-report/#!/hgnc_id/HGNC:40480	RNA, long non-coding	Approved
gene	PSMD6-AS2	PSMD6 antisense RNA 2	HGNC:44125	https://www.genenames.org/data/gene-symbol-report/#!/hgnc_id/HGNC:44125	RNA, long non-coding	Approved
gene	PSPC1-AS2	PSPC1 antisense RNA 2	HGNC:52951	https://www.genenames.org/data/gene-symbol-report/#!/hgnc_id/HGNC:52951	RNA, long non-coding	Approved
gene	PTGER3-AS1	PTGER3 antisense RNA 1	HGNC:40481	https://www.genenames.org/data/gene-symbol-report/#!/hgnc_id/HGNC:40481	RNA, long non-coding	Approved
gene	PTOV1-AS1	PTOV1 antisense RNA 1	HGNC:44174	https://www.genenames.org/data/gene-symbol-report/#!/hgnc_id/HGNC:44174	RNA, long non-coding	Approved
gene	PTOV1-AS2	PTOV1 antisense RNA 2	HGNC:51284	https://www.genenames.org/data/gene-symbol-report/#!/hgnc_id/HGNC:51284	RNA, long non-coding	Approved
gene	PTPRB-AS1	PTPRB antisense RNA 1	HGNC:58150	https://www.genenames.org/data/gene-symbol-report/#!/hgnc_id/HGNC:58150	RNA, long non-coding	Approved
gene	PTPRC-AS1	PTPRC antisense RNA 1	HGNC:40483	https://www.genenames.org/data/gene-symbol-report/#!/hgnc_id/HGNC:40483	RNA, long non-coding	Approved
gene	PTPRD-AS1	PTPRD antisense RNA 1	HGNC:49753	https://www.genenames.org/data/gene-symbol-report/#!/hgnc_id/HGNC:49753	RNA, long non-coding	Approved
gene	PTPRG-AS1	PTPRG antisense RNA 1	HGNC:44638	https://www.genenames.org/data/gene-symbol-report/#!/hgnc_id/HGNC:44638	RNA, long non-coding	Approved
gene	PTPRJ-AS1	PTPRJ antisense RNA 1	HGNC:50634	https://www.genenames.org/data/gene-symbol-report/#!/hgnc_id/HGNC:50634	RNA, long non-coding	Approved
gene	PTPRK-AS1	PTPRK antisense RNA 1	HGNC:40484	https://www.genenames.org/data/gene-symbol-report/#!/hgnc_id/HGNC:40484	RNA, long non-coding	Approved
gene	PTPRN2-AS1	PTPRN2 antisense RNA 1	HGNC:40488	https://www.genenames.org/data/gene-symbol-report/#!/hgnc_id/HGNC:40488	RNA, long non-coding	Approved
gene	PTPRN2-AS3	PTPRN2 antisense RNA 3	HGNC:40490	https://www.genenames.org/data/gene-symbol-report/#!/hgnc_id/HGNC:40490	RNA, long non-coding	Approved
gene	PTPRS-AS1	PTPRS antisense RNA 1	HGNC:56210	https://www.genenames.org/data/gene-symbol-report/#!/hgnc_id/HGNC:56210	RNA, long non-coding	Approved
gene	PTPRT-AS1	PTPRT antisense RNA 1	HGNC:40491	https://www.genenames.org/data/gene-symbol-report/#!/hgnc_id/HGNC:40491	RNA, long non-coding	Approved
gene	PUS1-AS1	PUS1 antisense RNA 1	HGNC:40706	https://www.genenames.org/data/gene-symbol-report/#!/hgnc_id/HGNC:40706	RNA, long non-coding	Approved
gene	PXN-AS1	PXN antisense RNA 1	HGNC:44123	https://www.genenames.org/data/gene-symbol-report/#!/hgnc_id/HGNC:44123	RNA, long non-coding	Approved
gene	PYCARD-AS1	PYCARD antisense RNA 1	HGNC:45036	https://www.genenames.org/data/gene-symbol-report/#!/hgnc_id/HGNC:45036	RNA, long non-coding	Approved
gene	PYCR1-AS1	PYCR1 antisense RNA 1	HGNC:56889	https://www.genenames.org/data/gene-symbol-report/#!/hgnc_id/HGNC:56889	RNA, long non-coding	Approved
gene	PYDC2-AS1	PYDC2 antisense RNA 1	HGNC:52874	https://www.genenames.org/data/gene-symbol-report/#!/hgnc_id/HGNC:52874	RNA, long non-coding	Approved
gene	R3HDML-AS1	R3HDML antisense RNA 1	HGNC:55830	https://www.genenames.org/data/gene-symbol-report/#!/hgnc_id/HGNC:55830	RNA, long non-coding	Approved
gene	RAB4A-AS1	RAB4A antisense RNA 1	HGNC:55934	https://www.genenames.org/data/gene-symbol-report/#!/hgnc_id/HGNC:55934	RNA, long non-coding	Approved
gene	RAB5C-AS1	RAB5C antisense RNA 1	HGNC:55289	https://www.genenames.org/data/gene-symbol-report/#!/hgnc_id/HGNC:55289	RNA, long non-coding	Approved
gene	RAB6C-AS1	RAB6C antisense RNA 1	HGNC:49278	https://www.genenames.org/data/gene-symbol-report/#!/hgnc_id/HGNC:49278	RNA, long non-coding	Approved
gene	RAB11B-AS1	RAB11B antisense RNA 1	HGNC:44178	https://www.genenames.org/data/gene-symbol-report/#!/hgnc_id/HGNC:44178	RNA, long non-coding	Approved
gene	RAB12-AS1	RAB12 antisense RNA 1	HGNC:58203	https://www.genenames.org/data/gene-symbol-report/#!/hgnc_id/HGNC:58203	RNA, long non-coding	Approved
gene	RAB27B-AS1	RAB27B antisense RNA 1	HGNC:58316	https://www.genenames.org/data/gene-symbol-report/#!/hgnc_id/HGNC:58316	RNA, long non-coding	Approved
gene	RAB33B-AS1	RAB33B antisense RNA 1	HGNC:55153	https://www.genenames.org/data/gene-symbol-report/#!/hgnc_id/HGNC:55153	RNA, long non-coding	Approved
gene	RAB35-AS1	RAB35 antisense RNA 1	HGNC:56348	https://www.genenames.org/data/gene-symbol-report/#!/hgnc_id/HGNC:56348	RNA, long non-coding	Approved
gene	RABGAP1L-AS1	RABGAP1L antisense RNA 1	HGNC:41057	https://www.genenames.org/data/gene-symbol-report/#!/hgnc_id/HGNC:41057	RNA, long non-coding	Approved
gene	RAD51-AS1	RAD51 antisense RNA 1	HGNC:48621	https://www.genenames.org/data/gene-symbol-report/#!/hgnc_id/HGNC:48621	RNA, long non-coding	Approved
gene	RAD51B-AS1	RAD51B antisense RNA 1	HGNC:58171	https://www.genenames.org/data/gene-symbol-report/#!/hgnc_id/HGNC:58171	RNA, long non-coding	Approved
gene	RAET1E-AS1	RAET1E antisense RNA 1	HGNC:48994	https://www.genenames.org/data/gene-symbol-report/#!/hgnc_id/HGNC:48994	RNA, long non-coding	Approved
gene	RAI1-AS1	RAI1 antisense RNA 1	HGNC:40496	https://www.genenames.org/data/gene-symbol-report/#!/hgnc_id/HGNC:40496	RNA, long non-coding	Approved
gene	RALGPS2-AS1	RALGPS2 antisense RNA 1	HGNC:55163	https://www.genenames.org/data/gene-symbol-report/#!/hgnc_id/HGNC:55163	RNA, long non-coding	Approved
gene	RALY-AS1	RALY antisense RNA 1	HGNC:50743	https://www.genenames.org/data/gene-symbol-report/#!/hgnc_id/HGNC:50743	RNA, long non-coding	Approved
gene	RAMP2-AS1	RAMP2 antisense RNA 1	HGNC:44358	https://www.genenames.org/data/gene-symbol-report/#!/hgnc_id/HGNC:44358	RNA, long non-coding	Approved
gene	RAP2C-AS1	RAP2C antisense RNA 1	HGNC:40957	https://www.genenames.org/data/gene-symbol-report/#!/hgnc_id/HGNC:40957	RNA, long non-coding	Approved
gene	RAPGEF4-AS1	RAPGEF4 antisense RNA 1	HGNC:28081	https://www.genenames.org/data/gene-symbol-report/#!/hgnc_id/HGNC:28081	RNA, long non-coding	Approved
gene	RARA-AS1	RARA antisense RNA 1	HGNC:49577	https://www.genenames.org/data/gene-symbol-report/#!/hgnc_id/HGNC:49577	RNA, long non-coding	Approved
gene	RARB-AS1	RARB antisense RNA 1	HGNC:54077	https://www.genenames.org/data/gene-symbol-report/#!/hgnc_id/HGNC:54077	RNA, long non-coding	Approved
gene	RASAL2-AS1	RASAL2 antisense RNA 1	HGNC:44170	https://www.genenames.org/data/gene-symbol-report/#!/hgnc_id/HGNC:44170	RNA, long non-coding	Approved
gene	RASGRF2-AS1	RASGRF2 antisense RNA 1	HGNC:40499	https://www.genenames.org/data/gene-symbol-report/#!/hgnc_id/HGNC:40499	RNA, long non-coding	Approved
gene	RASGRP3-AS1	RASGRP3 antisense RNA 1	HGNC:40689	https://www.genenames.org/data/gene-symbol-report/#!/hgnc_id/HGNC:40689	RNA, long non-coding	Approved
gene	RASSF1-AS1	RASSF1 antisense RNA 1	HGNC:49091	https://www.genenames.org/data/gene-symbol-report/#!/hgnc_id/HGNC:49091	RNA, long non-coding	Approved
gene	RASSF8-AS1	RASSF8 antisense RNA 1	HGNC:48637	https://www.genenames.org/data/gene-symbol-report/#!/hgnc_id/HGNC:48637	RNA, long non-coding	Approved
gene	RBBP8-AS1	RBBP8 antisense RNA 1	HGNC:58091	https://www.genenames.org/data/gene-symbol-report/#!/hgnc_id/HGNC:58091	RNA, long non-coding	Approved
gene	RBM5-AS1	RBM5 antisense RNA 1	HGNC:48871	https://www.genenames.org/data/gene-symbol-report/#!/hgnc_id/HGNC:48871	RNA, long non-coding	Approved
gene	RBM12B-AS1	RBM12B antisense RNA 1	HGNC:28818	https://www.genenames.org/data/gene-symbol-report/#!/hgnc_id/HGNC:28818	RNA, long non-coding	Approved
gene	RBM15-AS1	RBM15 antisense RNA 1	HGNC:53636	https://www.genenames.org/data/gene-symbol-report/#!/hgnc_id/HGNC:53636	RNA, long non-coding	Approved
gene	RBM25-AS1	RBM25 antisense RNA 1	HGNC:55437	https://www.genenames.org/data/gene-symbol-report/#!/hgnc_id/HGNC:55437	RNA, long non-coding	Approved
gene	RBM26-AS1	RBM26 antisense RNA 1	HGNC:39805	https://www.genenames.org/data/gene-symbol-report/#!/hgnc_id/HGNC:39805	RNA, long non-coding	Approved
gene	RBM38-AS1	RBM38 antisense RNA 1	HGNC:40725	https://www.genenames.org/data/gene-symbol-report/#!/hgnc_id/HGNC:40725	RNA, long non-coding	Approved
gene	RBM47-AS1	RBM47 antisense RNA 1	HGNC:41264	https://www.genenames.org/data/gene-symbol-report/#!/hgnc_id/HGNC:41264	RNA, long non-coding	Approved
gene	RBMS3-AS1	RBMS3 antisense RNA 1	HGNC:39987	https://www.genenames.org/data/gene-symbol-report/#!/hgnc_id/HGNC:39987	RNA, long non-coding	Approved
gene	RBMS3-AS2	RBMS3 antisense RNA 2	HGNC:39988	https://www.genenames.org/data/gene-symbol-report/#!/hgnc_id/HGNC:39988	RNA, long non-coding	Approved
gene	RBMS3-AS3	RBMS3 antisense RNA 3	HGNC:39989	https://www.genenames.org/data/gene-symbol-report/#!/hgnc_id/HGNC:39989	RNA, long non-coding	Approved
gene	RBPMS-AS1	RBPMS antisense RNA 1	HGNC:48721	https://www.genenames.org/data/gene-symbol-report/#!/hgnc_id/HGNC:48721	RNA, long non-coding	Approved
gene	RCC2-AS1	RCC2 antisense RNA 1	HGNC:41262	https://www.genenames.org/data/gene-symbol-report/#!/hgnc_id/HGNC:41262	RNA, long non-coding	Approved
gene	RDH10-AS1	RDH10 antisense RNA 1	HGNC:51658	https://www.genenames.org/data/gene-symbol-report/#!/hgnc_id/HGNC:51658	RNA, long non-coding	Approved
gene	REPIN1-AS1	REPIN1 antisense RNA 1	HGNC:41201	https://www.genenames.org/data/gene-symbol-report/#!/hgnc_id/HGNC:41201	RNA, long non-coding	Approved
gene	RERE-AS1	RERE antisense RNA 1	HGNC:40501	https://www.genenames.org/data/gene-symbol-report/#!/hgnc_id/HGNC:40501	RNA, long non-coding	Approved
gene	RERG-AS1	RERG antisense RNA 1	HGNC:39990	https://www.genenames.org/data/gene-symbol-report/#!/hgnc_id/HGNC:39990	RNA, long non-coding	Approved
gene	RETREG1-AS1	RETREG1 antisense RNA 1	HGNC:55551	https://www.genenames.org/data/gene-symbol-report/#!/hgnc_id/HGNC:55551	RNA, long non-coding	Approved
gene	REV3L-AS1	REV3L antisense RNA 1	HGNC:58340	https://www.genenames.org/data/gene-symbol-report/#!/hgnc_id/HGNC:58340	RNA, long non-coding	Approved
gene	RFTN1-AS1	RFTN1 antisense RNA 1	HGNC:58341	https://www.genenames.org/data/gene-symbol-report/#!/hgnc_id/HGNC:58341	RNA, long non-coding	Approved
gene	RFX2-AS1	RFX2 antisense RNA 1	HGNC:58204	https://www.genenames.org/data/gene-symbol-report/#!/hgnc_id/HGNC:58204	RNA, long non-coding	Approved
gene	RFX2-AS2	RFX2 antisense RNA 2	HGNC:58205	https://www.genenames.org/data/gene-symbol-report/#!/hgnc_id/HGNC:58205	RNA, long non-coding	Approved
gene	RFX5-AS1	RFX5 antisense RNA 1	HGNC:40503	https://www.genenames.org/data/gene-symbol-report/#!/hgnc_id/HGNC:40503	RNA, long non-coding	Approved
gene	RGMB-AS1	RGMB antisense RNA 1	HGNC:48666	https://www.genenames.org/data/gene-symbol-report/#!/hgnc_id/HGNC:48666	RNA, long non-coding	Approved
gene	RGS2-AS1	RSG2 antisense RNA 1	HGNC:49018	https://www.genenames.org/data/gene-symbol-report/#!/hgnc_id/HGNC:49018	RNA, long non-coding	Approved
gene	RGS5-AS1	RGS5 antisense RNA 1	HGNC:40504	https://www.genenames.org/data/gene-symbol-report/#!/hgnc_id/HGNC:40504	RNA, long non-coding	Approved
gene	RHOBTB2-AS1	RHOBTB2 antisense RNA 1	HGNC:58239	https://www.genenames.org/data/gene-symbol-report/#!/hgnc_id/HGNC:58239	RNA, long non-coding	Approved
gene	RHOQ-AS1	RHOQ antisense RNA 1	HGNC:40816	https://www.genenames.org/data/gene-symbol-report/#!/hgnc_id/HGNC:40816	RNA, long non-coding	Approved
gene	RHOXF1-AS1	RHOXF1 antisense RNA 1	HGNC:51582	https://www.genenames.org/data/gene-symbol-report/#!/hgnc_id/HGNC:51582	RNA, long non-coding	Approved
gene	RIMBP2-AS1	RIMBP2 antisense RNA 1	HGNC:58273	https://www.genenames.org/data/gene-symbol-report/#!/hgnc_id/HGNC:58273	RNA, long non-coding	Approved
gene	RIPOR3-AS1	RIPOR3 antisense RNA 1	HGNC:40760	https://www.genenames.org/data/gene-symbol-report/#!/hgnc_id/HGNC:40760	RNA, long non-coding	Approved
gene	RMDN2-AS1	RMDN2 antisense RNA 1	HGNC:41150	https://www.genenames.org/data/gene-symbol-report/#!/hgnc_id/HGNC:41150	RNA, long non-coding	Approved
gene	RNF32-AS1	RNF32 antisense RNA 1	HGNC:40798	https://www.genenames.org/data/gene-symbol-report/#!/hgnc_id/HGNC:40798	RNA, long non-coding	Approved
gene	RNF157-AS1	RNF157 antisense RNA 1	HGNC:44127	https://www.genenames.org/data/gene-symbol-report/#!/hgnc_id/HGNC:44127	RNA, long non-coding	Approved
gene	RNF185-AS1	RNF185 antisense RNA 1	HGNC:41161	https://www.genenames.org/data/gene-symbol-report/#!/hgnc_id/HGNC:41161	RNA, long non-coding	Approved
gene	RNF186-AS1	RNF186 antisense RNA 1	HGNC:41127	https://www.genenames.org/data/gene-symbol-report/#!/hgnc_id/HGNC:41127	RNA, long non-coding	Approved
gene	RNF207-AS1	RNF207 antisense RNA 1	HGNC:41286	https://www.genenames.org/data/gene-symbol-report/#!/hgnc_id/HGNC:41286	RNA, long non-coding	Approved
gene	RNF213-AS1	RNF213 antisense RNA 1	HGNC:54402	https://www.genenames.org/data/gene-symbol-report/#!/hgnc_id/HGNC:54402	RNA, long non-coding	Approved
gene	ROPN1L-AS1	ROPN1L antisense RNA 1	HGNC:39984	https://www.genenames.org/data/gene-symbol-report/#!/hgnc_id/HGNC:39984	RNA, long non-coding	Approved
gene	ROR1-AS1	ROR1 antisense RNA 1	HGNC:40508	https://www.genenames.org/data/gene-symbol-report/#!/hgnc_id/HGNC:40508	RNA, long non-coding	Approved
gene	RORA-AS1	RORA antisense RNA 1	HGNC:51410	https://www.genenames.org/data/gene-symbol-report/#!/hgnc_id/HGNC:51410	RNA, long non-coding	Approved
gene	RORA-AS2	RORA antisense RNA 2	HGNC:51411	https://www.genenames.org/data/gene-symbol-report/#!/hgnc_id/HGNC:51411	RNA, long non-coding	Approved
gene	RORB-AS1	RORB antisense RNA 1	HGNC:49803	https://www.genenames.org/data/gene-symbol-report/#!/hgnc_id/HGNC:49803	RNA, long non-coding	Approved
gene	RPH3AL-AS1	RPH3AL antisense RNA 1	HGNC:55345	https://www.genenames.org/data/gene-symbol-report/#!/hgnc_id/HGNC:55345	RNA, long non-coding	Approved
gene	RPH3AL-AS2	RPH3AL antisense RNA 2	HGNC:56089	https://www.genenames.org/data/gene-symbol-report/#!/hgnc_id/HGNC:56089	RNA, long non-coding	Approved
gene	RPL26L1-AS1	RPL26L1 antisense RNA 1	HGNC:55914	https://www.genenames.org/data/gene-symbol-report/#!/hgnc_id/HGNC:55914	RNA, long non-coding	Approved
gene	RPL30-AS1	RPL30 antisense RNA 1	HGNC:56064	https://www.genenames.org/data/gene-symbol-report/#!/hgnc_id/HGNC:56064	RNA, long non-coding	Approved
gene	RPS6KA2-AS1	RPS6KA2 antisense RNA 1	HGNC:40511	https://www.genenames.org/data/gene-symbol-report/#!/hgnc_id/HGNC:40511	RNA, long non-coding	Approved
gene	RPS6KB2-AS1	RPS6KB2 antisense RNA 1	HGNC:53744	https://www.genenames.org/data/gene-symbol-report/#!/hgnc_id/HGNC:53744	RNA, long non-coding	Approved
gene	RRAGAP1-AS1	RRAGAP1 antisense RNA 1	HGNC:55445	https://www.genenames.org/data/gene-symbol-report/#!/hgnc_id/HGNC:55445	RNA, long non-coding	Approved
gene	RRM1-AS1	RRM1 antisense RNA 1	HGNC:40512	https://www.genenames.org/data/gene-symbol-report/#!/hgnc_id/HGNC:40512	RNA, long non-coding	Approved
gene	RTBDN-AS1	RTBDN antisense RNA 1	HGNC:58174	https://www.genenames.org/data/gene-symbol-report/#!/hgnc_id/HGNC:58174	RNA, long non-coding	Approved
gene	RTCA-AS1	RTCA antisense RNA 1	HGNC:50573	https://www.genenames.org/data/gene-symbol-report/#!/hgnc_id/HGNC:50573	RNA, long non-coding	Approved
gene	RTN4RL1-AS1	RTN4RL1 antisense RNA 1	HGNC:58360	https://www.genenames.org/data/gene-symbol-report/#!/hgnc_id/HGNC:58360	RNA, long non-coding	Approved
gene	RUFY1-AS1	RUFY1 antisense RNA 1	HGNC:40903	https://www.genenames.org/data/gene-symbol-report/#!/hgnc_id/HGNC:40903	RNA, long non-coding	Approved
gene	RUNDC3A-AS1	RUNDC3A antisense RNA 1	HGNC:51344	https://www.genenames.org/data/gene-symbol-report/#!/hgnc_id/HGNC:51344	RNA, long non-coding	Approved
gene	RUNX1-AS1	RUNX1 antisense RNA 1	HGNC:56821	https://www.genenames.org/data/gene-symbol-report/#!/hgnc_id/HGNC:56821	RNA, long non-coding	Approved
gene	RUNX1-AS2	RUNX1 antisense RNA 2	HGNC:58231	https://www.genenames.org/data/gene-symbol-report/#!/hgnc_id/HGNC:58231	RNA, long non-coding	Approved
gene	RUNX2-AS1	RUNX2 antisense RNA 1	HGNC:53512	https://www.genenames.org/data/gene-symbol-report/#!/hgnc_id/HGNC:53512	RNA, long non-coding	Approved
gene	RUNX3-AS1	RUNX3 antisense RNA 1	HGNC:40513	https://www.genenames.org/data/gene-symbol-report/#!/hgnc_id/HGNC:40513	RNA, long non-coding	Approved
gene	RUSC1-AS1	RUSC1 antisense RNA 1	HGNC:26680	https://www.genenames.org/data/gene-symbol-report/#!/hgnc_id/HGNC:26680	RNA, long non-coding	Approved
gene	RUVBL1-AS1	RUVBL1 antisense RNA 1	HGNC:40514	https://www.genenames.org/data/gene-symbol-report/#!/hgnc_id/HGNC:40514	RNA, long non-coding	Approved
gene	RXYLT1-AS1	RXYLT1 antisense RNA 1	HGNC:48910	https://www.genenames.org/data/gene-symbol-report/#!/hgnc_id/HGNC:48910	RNA, long non-coding	Approved
gene	SACS-AS1	SACS antisense RNA 1	HGNC:39835	https://www.genenames.org/data/gene-symbol-report/#!/hgnc_id/HGNC:39835	RNA, long non-coding	Approved
gene	SAMD4A-AS1	SAMD4A antisense RNA 1	HGNC:54803	https://www.genenames.org/data/gene-symbol-report/#!/hgnc_id/HGNC:54803	RNA, long non-coding	Approved
gene	SAMSN1-AS1	SAMSN1 antisense RNA 1	HGNC:39599	https://www.genenames.org/data/gene-symbol-report/#!/hgnc_id/HGNC:39599	RNA, long non-coding	Approved
gene	SAP30BP-AS1	SAP30BP antisense RNA 1	HGNC:56751	https://www.genenames.org/data/gene-symbol-report/#!/hgnc_id/HGNC:56751	RNA, long non-coding	Approved
gene	SAPCD1-AS1	SAPCD1 antisense RNA 1	HGNC:39824	https://www.genenames.org/data/gene-symbol-report/#!/hgnc_id/HGNC:39824	RNA, long non-coding	Approved
gene	SATB1-AS1	SATB1 antisense RNA 1	HGNC:50687	https://www.genenames.org/data/gene-symbol-report/#!/hgnc_id/HGNC:50687	RNA, long non-coding	Approved
gene	SATB2-AS1	SATB2 antisense RNA 1	HGNC:26490	https://www.genenames.org/data/gene-symbol-report/#!/hgnc_id/HGNC:26490	RNA, long non-coding	Approved
gene	SBF2-AS1	SBF2 antisense RNA 1	HGNC:27438	https://www.genenames.org/data/gene-symbol-report/#!/hgnc_id/HGNC:27438	RNA, long non-coding	Approved
gene	SBNO1-AS1	SBNO1 antisense RNA 1	HGNC:54355	https://www.genenames.org/data/gene-symbol-report/#!/hgnc_id/HGNC:54355	RNA, long non-coding	Approved
gene	SCAMP1-AS1	SCAMP1 antisense RNA 1	HGNC:50544	https://www.genenames.org/data/gene-symbol-report/#!/hgnc_id/HGNC:50544	RNA, long non-coding	Approved
gene	SCEL-AS1	SCEL antisense RNA 1	HGNC:39895	https://www.genenames.org/data/gene-symbol-report/#!/hgnc_id/HGNC:39895	RNA, long non-coding	Approved
gene	SCFD2-AS1	SCFD2 antisense RNA 1	HGNC:58243	https://www.genenames.org/data/gene-symbol-report/#!/hgnc_id/HGNC:58243	RNA, long non-coding	Approved
gene	SCG3-AS1	SCG3 antisense RNA 1	HGNC:58294	https://www.genenames.org/data/gene-symbol-report/#!/hgnc_id/HGNC:58294	RNA, long non-coding	Approved
gene	SCG5-AS1	SCG5 antisense RNA 1	HGNC:40524	https://www.genenames.org/data/gene-symbol-report/#!/hgnc_id/HGNC:40524	RNA, long non-coding	Approved
gene	SCOC-AS1	SCOC antisense RNA 1	HGNC:50601	https://www.genenames.org/data/gene-symbol-report/#!/hgnc_id/HGNC:50601	RNA, long non-coding	Approved
gene	SCP2D1-AS1	SCP2D1 antisense RNA 1	HGNC:16210	https://www.genenames.org/data/gene-symbol-report/#!/hgnc_id/HGNC:16210	RNA, long non-coding	Approved
gene	SCTR-AS1	SCTR antisense RNA 1	HGNC:40516	https://www.genenames.org/data/gene-symbol-report/#!/hgnc_id/HGNC:40516	RNA, long non-coding	Approved
gene	SCUBE1-AS1	SCUBE1 antisense RNA 1	HGNC:40635	https://www.genenames.org/data/gene-symbol-report/#!/hgnc_id/HGNC:40635	RNA, long non-coding	Approved
gene	SCUBE1-AS2	SCUBE1 antisense RNA 2	HGNC:40633	https://www.genenames.org/data/gene-symbol-report/#!/hgnc_id/HGNC:40633	RNA, long non-coding	Approved
gene	SCUBE3-AS1	SCUBE3 antisense RNA 1	HGNC:56671	https://www.genenames.org/data/gene-symbol-report/#!/hgnc_id/HGNC:56671	RNA, long non-coding	Approved
gene	SDAD1-AS1	SDAD1 antisense RNA 1	HGNC:41106	https://www.genenames.org/data/gene-symbol-report/#!/hgnc_id/HGNC:41106	RNA, long non-coding	Approved
gene	SDCBP2-AS1	SDCBP2 antisense RNA 1	HGNC:44314	https://www.genenames.org/data/gene-symbol-report/#!/hgnc_id/HGNC:44314	RNA, long non-coding	Approved
gene	SDK1-AS1	SDK1 antisense RNA 1	HGNC:40883	https://www.genenames.org/data/gene-symbol-report/#!/hgnc_id/HGNC:40883	RNA, long non-coding	Approved
gene	SEC23A-AS1	SEC23A antisense RNA 1	HGNC:53213	https://www.genenames.org/data/gene-symbol-report/#!/hgnc_id/HGNC:53213	RNA, long non-coding	Approved
gene	SEC62-AS1	SEC62 antisense RNA 1	HGNC:40586	https://www.genenames.org/data/gene-symbol-report/#!/hgnc_id/HGNC:40586	RNA, long non-coding	Approved
gene	SELENOO-AS1	SELENOO antisense RNA 1	HGNC:56048	https://www.genenames.org/data/gene-symbol-report/#!/hgnc_id/HGNC:56048	RNA, long non-coding	Approved
gene	SEMA3F-AS1	SEMA3F antisense RNA 1	HGNC:40518	https://www.genenames.org/data/gene-symbol-report/#!/hgnc_id/HGNC:40518	RNA, long non-coding	Approved
gene	SEMA5A-AS1	SEMA5A antisense RNA 1	HGNC:52973	https://www.genenames.org/data/gene-symbol-report/#!/hgnc_id/HGNC:52973	RNA, long non-coding	Approved
gene	SEMA6A-AS1	SEMA6A antisense RNA 1	HGNC:51110	https://www.genenames.org/data/gene-symbol-report/#!/hgnc_id/HGNC:51110	RNA, long non-coding	Approved
gene	SEMA6A-AS2	SEMA6A antisense RNA 2	HGNC:52754	https://www.genenames.org/data/gene-symbol-report/#!/hgnc_id/HGNC:52754	RNA, long non-coding	Approved
gene	SEPTIN4-AS1	SEPTIN4 antisense RNA 1	HGNC:51345	https://www.genenames.org/data/gene-symbol-report/#!/hgnc_id/HGNC:51345	RNA, long non-coding	Approved
gene	SERPINB9-AS1	SERPINB9 antisense RNA 1	HGNC:56120	https://www.genenames.org/data/gene-symbol-report/#!/hgnc_id/HGNC:56120	RNA, long non-coding	Approved
gene	SERTAD2-AS1	SERTAD2 antisense RNA 1	HGNC:58178	https://www.genenames.org/data/gene-symbol-report/#!/hgnc_id/HGNC:58178	RNA, long non-coding	Approved
gene	SERTAD3-AS1	SERTAD3 antisense RNA 1	HGNC:55281	https://www.genenames.org/data/gene-symbol-report/#!/hgnc_id/HGNC:55281	RNA, long non-coding	Approved
gene	SERTAD4-AS1	SERTAD4 antisense RNA 1	HGNC:32019	https://www.genenames.org/data/gene-symbol-report/#!/hgnc_id/HGNC:32019	RNA, long non-coding	Approved
gene	SETD4-AS1	SETD4 antisense RNA 1	HGNC:40104	https://www.genenames.org/data/gene-symbol-report/#!/hgnc_id/HGNC:40104	RNA, long non-coding	Approved
gene	SEZ6L-AS1	SEZ6L antisense RNA 1	HGNC:40521	https://www.genenames.org/data/gene-symbol-report/#!/hgnc_id/HGNC:40521	RNA, long non-coding	Approved
gene	SFSWAP-AS1	SFSWAP antisense RNA 1	HGNC:58267	https://www.genenames.org/data/gene-symbol-report/#!/hgnc_id/HGNC:58267	RNA, long non-coding	Approved
gene	SFTPD-AS1	SFTPD antisense RNA 1	HGNC:51589	https://www.genenames.org/data/gene-symbol-report/#!/hgnc_id/HGNC:51589	RNA, long non-coding	Approved
gene	SGMS1-AS1	SGMS1 antisense RNA 1	HGNC:49683	https://www.genenames.org/data/gene-symbol-report/#!/hgnc_id/HGNC:49683	RNA, long non-coding	Approved
gene	SGO1-AS1	SGO1 antisense RNA 1	HGNC:41081	https://www.genenames.org/data/gene-symbol-report/#!/hgnc_id/HGNC:41081	RNA, long non-coding	Approved
gene	SGSM2-AS1	SGSM2 antisense RNA 1	HGNC:56091	https://www.genenames.org/data/gene-symbol-report/#!/hgnc_id/HGNC:56091	RNA, long non-coding	Approved
gene	SGSM3-AS1	SGSM3 antisense RNA 1	HGNC:41088	https://www.genenames.org/data/gene-symbol-report/#!/hgnc_id/HGNC:41088	RNA, long non-coding	Approved
gene	SH3BP5-AS1	SH3BP5 antisense RNA 1	HGNC:44501	https://www.genenames.org/data/gene-symbol-report/#!/hgnc_id/HGNC:44501	RNA, long non-coding	Approved
gene	SH3D19-AS1	SH3D19 antisense RNA 1	HGNC:58337	https://www.genenames.org/data/gene-symbol-report/#!/hgnc_id/HGNC:58337	RNA, long non-coding	Approved
gene	SH3PXD2A-AS1	SH3PXD2A antisense RNA 1	HGNC:45242	https://www.genenames.org/data/gene-symbol-report/#!/hgnc_id/HGNC:45242	RNA, long non-coding	Approved
gene	SH3RF3-AS1	SH3RF3 antisense RNA 1	HGNC:44168	https://www.genenames.org/data/gene-symbol-report/#!/hgnc_id/HGNC:44168	RNA, long non-coding	Approved
gene	SHANK2-AS1	SHANK2 antisense RNA 1	HGNC:40014	https://www.genenames.org/data/gene-symbol-report/#!/hgnc_id/HGNC:40014	RNA, long non-coding	Approved
gene	SHANK2-AS3	SHANK2 antisense RNA 3	HGNC:25098	https://www.genenames.org/data/gene-symbol-report/#!/hgnc_id/HGNC:25098	RNA, long non-coding	Approved
gene	SHROOM3-AS1	SHROOM3 antisense RNA 1	HGNC:41265	https://www.genenames.org/data/gene-symbol-report/#!/hgnc_id/HGNC:41265	RNA, long non-coding	Approved
gene	SIDT1-AS1	SIDT1 antisense RNA 1	HGNC:41126	https://www.genenames.org/data/gene-symbol-report/#!/hgnc_id/HGNC:41126	RNA, long non-coding	Approved
gene	SIGLEC10-AS1	SIGLEC10 antisense RNA 1	HGNC:40719	https://www.genenames.org/data/gene-symbol-report/#!/hgnc_id/HGNC:40719	RNA, long non-coding	Approved
gene	SIGLEC10-AS2	SIGLEC10 antisense RNA 2	HGNC:40718	https://www.genenames.org/data/gene-symbol-report/#!/hgnc_id/HGNC:40718	RNA, long non-coding	Approved
gene	SIM1-AS1	SIM1 antisense RNA 1	HGNC:40530	https://www.genenames.org/data/gene-symbol-report/#!/hgnc_id/HGNC:40530	RNA, long non-coding	Approved
gene	SIPA1L1-AS1	SIPA1L1 antisense RNA 1	HGNC:55432	https://www.genenames.org/data/gene-symbol-report/#!/hgnc_id/HGNC:55432	RNA, long non-coding	Approved
gene	SIRPG-AS1	SIRPG antisense RNA 1	HGNC:51229	https://www.genenames.org/data/gene-symbol-report/#!/hgnc_id/HGNC:51229	RNA, long non-coding	Approved
gene	SIX3-AS1	SIX3 antisense RNA 1	HGNC:40532	https://www.genenames.org/data/gene-symbol-report/#!/hgnc_id/HGNC:40532	RNA, long non-coding	Approved
gene	SKAP1-AS1	SKAP1 antisense RNA 1	HGNC:53166	https://www.genenames.org/data/gene-symbol-report/#!/hgnc_id/HGNC:53166	RNA, long non-coding	Approved
gene	SKAP1-AS2	SKAP1 antisense RNA 2	HGNC:55570	https://www.genenames.org/data/gene-symbol-report/#!/hgnc_id/HGNC:55570	RNA, long non-coding	Approved
gene	SKOR1-AS1	SKOR1 antisense RNA 1	HGNC:56365	https://www.genenames.org/data/gene-symbol-report/#!/hgnc_id/HGNC:56365	RNA, long non-coding	Approved
gene	SLC1A2-AS1	SLC1A2 antisense RNA 1	HGNC:40534	https://www.genenames.org/data/gene-symbol-report/#!/hgnc_id/HGNC:40534	RNA, long non-coding	Approved
gene	SLC1A2-AS2	SLC1A2 antisense RNA 2	HGNC:40535	https://www.genenames.org/data/gene-symbol-report/#!/hgnc_id/HGNC:40535	RNA, long non-coding	Approved
gene	SLC1A3-AS1	SLC1A3 antisense RNA 1	HGNC:56374	https://www.genenames.org/data/gene-symbol-report/#!/hgnc_id/HGNC:56374	RNA, long non-coding	Approved
gene	SLC2A9-AS1	SLC2A9 antisense RNA 1	HGNC:40636	https://www.genenames.org/data/gene-symbol-report/#!/hgnc_id/HGNC:40636	RNA, long non-coding	Approved
gene	SLC4A8-AS1	SLC4A8 antisense RNA 1	HGNC:55259	https://www.genenames.org/data/gene-symbol-report/#!/hgnc_id/HGNC:55259	RNA, long non-coding	Approved
gene	SLC5A4-AS1	SLC5A4 antisense RNA 1	HGNC:53163	https://www.genenames.org/data/gene-symbol-report/#!/hgnc_id/HGNC:53163	RNA, long non-coding	Approved
gene	SLC6A1-AS1	SLC6A1 antisense RNA 1	HGNC:40546	https://www.genenames.org/data/gene-symbol-report/#!/hgnc_id/HGNC:40546	RNA, long non-coding	Approved
gene	SLC6A12-AS1	SLC6A12 antisense RNA 1	HGNC:40548	https://www.genenames.org/data/gene-symbol-report/#!/hgnc_id/HGNC:40548	RNA, long non-coding	Approved
gene	SLC6A17-AS1	SLC6A17 antisense RNA 1	HGNC:41279	https://www.genenames.org/data/gene-symbol-report/#!/hgnc_id/HGNC:41279	RNA, long non-coding	Approved
gene	SLC7A5-AS1	SLC7A5 antisense RNA 1	HGNC:58301	https://www.genenames.org/data/gene-symbol-report/#!/hgnc_id/HGNC:58301	RNA, long non-coding	Approved
gene	SLC7A10-AS1	SLC7A10 antisense RNA 1	HGNC:58322	https://www.genenames.org/data/gene-symbol-report/#!/hgnc_id/HGNC:58322	RNA, long non-coding	Approved
gene	SLC7A11-AS1	SLC7A11 antisense RNA 1	HGNC:44064	https://www.genenames.org/data/gene-symbol-report/#!/hgnc_id/HGNC:44064	RNA, long non-coding	Approved
gene	SLC7A14-AS1	SLC7A14 antisense RNA 1	HGNC:54092	https://www.genenames.org/data/gene-symbol-report/#!/hgnc_id/HGNC:54092	RNA, long non-coding	Approved
gene	SLC8A1-AS1	SLC8A1 antisense RNA 1	HGNC:44102	https://www.genenames.org/data/gene-symbol-report/#!/hgnc_id/HGNC:44102	RNA, long non-coding	Approved
gene	SLC9A3-AS1	SLC9A3 antisense RNA 1	HGNC:40550	https://www.genenames.org/data/gene-symbol-report/#!/hgnc_id/HGNC:40550	RNA, long non-coding	Approved
gene	SLC9A3R1-AS1	SLC9A3R1 antisense RNA 1	HGNC:55322	https://www.genenames.org/data/gene-symbol-report/#!/hgnc_id/HGNC:55322	RNA, long non-coding	Approved
gene	SLC9A9-AS1	SLC9A9 antisense RNA 1	HGNC:40928	https://www.genenames.org/data/gene-symbol-report/#!/hgnc_id/HGNC:40928	RNA, long non-coding	Approved
gene	SLC9A9-AS2	SLC9A9 antisense RNA 2	HGNC:40929	https://www.genenames.org/data/gene-symbol-report/#!/hgnc_id/HGNC:40929	RNA, long non-coding	Approved
gene	SLC12A9-AS1	SLC12A9 antisense RNA 1	HGNC:40807	https://www.genenames.org/data/gene-symbol-report/#!/hgnc_id/HGNC:40807	RNA, long non-coding	Approved
gene	SLC14A2-AS1	SLC14A2 antisense RNA 1	HGNC:51125	https://www.genenames.org/data/gene-symbol-report/#!/hgnc_id/HGNC:51125	RNA, long non-coding	Approved
gene	SLC16A1-AS1	SLC16A1 antisense RNA 1	HGNC:49445	https://www.genenames.org/data/gene-symbol-report/#!/hgnc_id/HGNC:49445	RNA, long non-coding	Approved
gene	SLC16A12-AS1	SLC16A12 antisense RNA 1	HGNC:51205	https://www.genenames.org/data/gene-symbol-report/#!/hgnc_id/HGNC:51205	RNA, long non-coding	Approved
gene	SLC18A2-AS1	SLC18A2 antisense RNA 1	HGNC:55843	https://www.genenames.org/data/gene-symbol-report/#!/hgnc_id/HGNC:55843	RNA, long non-coding	Approved
gene	SLC24A3-AS1	SLC24A3 antisense RNA 1	HGNC:40540	https://www.genenames.org/data/gene-symbol-report/#!/hgnc_id/HGNC:40540	RNA, long non-coding	Approved
gene	SLC25A5-AS1	SLC25A5 antisense RNA 1	HGNC:43438	https://www.genenames.org/data/gene-symbol-report/#!/hgnc_id/HGNC:43438	RNA, long non-coding	Approved
gene	SLC25A21-AS1	SLC25A21 antisense RNA 1	HGNC:44298	https://www.genenames.org/data/gene-symbol-report/#!/hgnc_id/HGNC:44298	RNA, long non-coding	Approved
gene	SLC25A25-AS1	SLC25A25 antisense RNA 1	HGNC:27844	https://www.genenames.org/data/gene-symbol-report/#!/hgnc_id/HGNC:27844	RNA, long non-coding	Approved
gene	SLC25A30-AS1	SLC25A30 antisense RNA 1	HGNC:42795	https://www.genenames.org/data/gene-symbol-report/#!/hgnc_id/HGNC:42795	RNA, long non-coding	Approved
gene	SLC25A48-AS1	SLC25A48 antisense RNA 1	HGNC:27965	https://www.genenames.org/data/gene-symbol-report/#!/hgnc_id/HGNC:27965	RNA, long non-coding	Approved
gene	SLC26A4-AS1	SLC26A4 antisense RNA 1	HGNC:22385	https://www.genenames.org/data/gene-symbol-report/#!/hgnc_id/HGNC:22385	RNA, long non-coding	Approved
gene	SLC26A5-AS1	SLC26A5 antisense RNA 1	HGNC:55680	https://www.genenames.org/data/gene-symbol-report/#!/hgnc_id/HGNC:55680	RNA, long non-coding	Approved
gene	SLC28A2-AS1	SLC28A2 antisense RNA 1	HGNC:55417	https://www.genenames.org/data/gene-symbol-report/#!/hgnc_id/HGNC:55417	RNA, long non-coding	Approved
gene	SLC35F3-AS1	SLC35F3 antisense RNA 1	HGNC:41027	https://www.genenames.org/data/gene-symbol-report/#!/hgnc_id/HGNC:41027	RNA, long non-coding	Approved
gene	SLC35F4-AS1	SLC35F4 antisense RNA 1	HGNC:58292	https://www.genenames.org/data/gene-symbol-report/#!/hgnc_id/HGNC:58292	RNA, long non-coding	Approved
gene	SLC38A2-AS1	SLC38A2 antisense RNA 1	HGNC:55454	https://www.genenames.org/data/gene-symbol-report/#!/hgnc_id/HGNC:55454	RNA, long non-coding	Approved
gene	SLC38A4-AS1	SLC38A4 antisense RNA 1	HGNC:56178	https://www.genenames.org/data/gene-symbol-report/#!/hgnc_id/HGNC:56178	RNA, long non-coding	Approved
gene	SLC39A12-AS1	SLC39A12 antisense RNA 1	HGNC:44881	https://www.genenames.org/data/gene-symbol-report/#!/hgnc_id/HGNC:44881	RNA, long non-coding	Approved
gene	SLC39A13-AS1	SLC39A13 antisense RNA 1	HGNC:56351	https://www.genenames.org/data/gene-symbol-report/#!/hgnc_id/HGNC:56351	RNA, long non-coding	Approved
gene	SLC41A3-AS1	SLC41A3 antisense RNA 1	HGNC:55559	https://www.genenames.org/data/gene-symbol-report/#!/hgnc_id/HGNC:55559	RNA, long non-coding	Approved
gene	SLC44A3-AS1	SLC44A3 antisense RNA 1	HGNC:49057	https://www.genenames.org/data/gene-symbol-report/#!/hgnc_id/HGNC:49057	RNA, long non-coding	Approved
gene	SLC45A4-AS1	SLC45A4 antisense RNA 1	HGNC:56711	https://www.genenames.org/data/gene-symbol-report/#!/hgnc_id/HGNC:56711	RNA, long non-coding	Approved
gene	SLC45A4-AS2	SLC45A4 antisense RNA 2	HGNC:58259	https://www.genenames.org/data/gene-symbol-report/#!/hgnc_id/HGNC:58259	RNA, long non-coding	Approved
gene	SLC46A2-AS1	SLC46A2 antisense RNA 1	HGNC:56364	https://www.genenames.org/data/gene-symbol-report/#!/hgnc_id/HGNC:56364	RNA, long non-coding	Approved
gene	SLCO4A1-AS1	SLCO4A1 antisense RNA 1	HGNC:40537	https://www.genenames.org/data/gene-symbol-report/#!/hgnc_id/HGNC:40537	RNA, long non-coding	Approved
gene	SLCO4A1-AS2	SLCO4A1 antisense RNA 2	HGNC:56052	https://www.genenames.org/data/gene-symbol-report/#!/hgnc_id/HGNC:56052	RNA, long non-coding	Approved
gene	SLCO5A1-AS1	SLCO5A1 antisense RNA 1	HGNC:55595	https://www.genenames.org/data/gene-symbol-report/#!/hgnc_id/HGNC:55595	RNA, long non-coding	Approved
gene	SLFNL1-AS1	SLFNL1 antisense RNA 1	HGNC:44126	https://www.genenames.org/data/gene-symbol-report/#!/hgnc_id/HGNC:44126	RNA, long non-coding	Approved
gene	SLIT1-AS1	SLIT1 antisense RNA 1	HGNC:51198	https://www.genenames.org/data/gene-symbol-report/#!/hgnc_id/HGNC:51198	RNA, long non-coding	Approved
gene	SLIT3-AS1	SLIT3 antisense RNA 1	HGNC:40553	https://www.genenames.org/data/gene-symbol-report/#!/hgnc_id/HGNC:40553	RNA, long non-coding	Approved
gene	SLIT3-AS2	SLIT3 antisense RNA 2	HGNC:40551	https://www.genenames.org/data/gene-symbol-report/#!/hgnc_id/HGNC:40551	RNA, long non-coding	Approved
gene	SMAD1-AS1	SMAD1 antisense RNA 1	HGNC:49379	https://www.genenames.org/data/gene-symbol-report/#!/hgnc_id/HGNC:49379	RNA, long non-coding	Approved
gene	SMAD1-AS2	SMAD1 antisense RNA 2	HGNC:49381	https://www.genenames.org/data/gene-symbol-report/#!/hgnc_id/HGNC:49381	RNA, long non-coding	Approved
gene	SMAD3-AS1	SMAD3 antisense RNA 1	HGNC:56692	https://www.genenames.org/data/gene-symbol-report/#!/hgnc_id/HGNC:56692	RNA, long non-coding	Approved
gene	SMAD5-AS1	SMAD5 antisense RNA 1	HGNC:30586	https://www.genenames.org/data/gene-symbol-report/#!/hgnc_id/HGNC:30586	RNA, long non-coding	Approved
gene	SMARCA2-AS1	SMARCA2 antisense RNA 1	HGNC:56062	https://www.genenames.org/data/gene-symbol-report/#!/hgnc_id/HGNC:56062	RNA, long non-coding	Approved
gene	SMARCA5-AS1	SMARCA5 antisense RNA 1	HGNC:39982	https://www.genenames.org/data/gene-symbol-report/#!/hgnc_id/HGNC:39982	RNA, long non-coding	Approved
gene	SMARCAL1-AS1	SMARCAL1 antisense RNA 1	HGNC:40555	https://www.genenames.org/data/gene-symbol-report/#!/hgnc_id/HGNC:40555	RNA, long non-coding	Approved
gene	SMG6-AS1	SMG6 antisense RNA 1	HGNC:58200	https://www.genenames.org/data/gene-symbol-report/#!/hgnc_id/HGNC:58200	RNA, long non-coding	Approved
gene	SMG7-AS1	SMG7 antisense RNA 1	HGNC:24518	https://www.genenames.org/data/gene-symbol-report/#!/hgnc_id/HGNC:24518	RNA, long non-coding	Approved
gene	SMIM2-AS1	SMIM2 antisense RNA 1	HGNC:42674	https://www.genenames.org/data/gene-symbol-report/#!/hgnc_id/HGNC:42674	RNA, long non-coding	Approved
gene	SMIM10L2B-AS1	SMIM10L2B antisense RNA 1	HGNC:53137	https://www.genenames.org/data/gene-symbol-report/#!/hgnc_id/HGNC:53137	RNA, long non-coding	Approved
gene	SMIM15-AS1	SMIM15 antisense RNA 1	HGNC:41293	https://www.genenames.org/data/gene-symbol-report/#!/hgnc_id/HGNC:41293	RNA, long non-coding	Approved
gene	SMIM29-AS1	SMIM29 antisense RNA 1	HGNC:58176	https://www.genenames.org/data/gene-symbol-report/#!/hgnc_id/HGNC:58176	RNA, long non-coding	Approved
gene	SMIM41-AS1	SMIM41 antisense RNA 1	HGNC:58285	https://www.genenames.org/data/gene-symbol-report/#!/hgnc_id/HGNC:58285	RNA, long non-coding	Approved
gene	SMN1-AS1	SMN1 antisense RNA 1	HGNC:58151	https://www.genenames.org/data/gene-symbol-report/#!/hgnc_id/HGNC:58151	RNA, long non-coding	Approved
gene	SMN2-AS1	SMN2 antisense RNA 1	HGNC:53121	https://www.genenames.org/data/gene-symbol-report/#!/hgnc_id/HGNC:53121	RNA, long non-coding	Approved
gene	SMUG1-AS1	SMUG1 antisense RNA 1	HGNC:53307	https://www.genenames.org/data/gene-symbol-report/#!/hgnc_id/HGNC:53307	RNA, long non-coding	Approved
gene	SMYD3-AS1	SMYD3 antisense RNA 1	HGNC:40708	https://www.genenames.org/data/gene-symbol-report/#!/hgnc_id/HGNC:40708	RNA, long non-coding	Approved
gene	SNAI3-AS1	SNAI3 antisense RNA 1	HGNC:28327	https://www.genenames.org/data/gene-symbol-report/#!/hgnc_id/HGNC:28327	RNA, long non-coding	Approved
gene	SNAP25-AS1	SNAP25 antisense RNA 1	HGNC:44312	https://www.genenames.org/data/gene-symbol-report/#!/hgnc_id/HGNC:44312	RNA, long non-coding	Approved
gene	SNAP47-AS1	SNAP47 antisense RNA 1	HGNC:41501	https://www.genenames.org/data/gene-symbol-report/#!/hgnc_id/HGNC:41501	RNA, long non-coding	Approved
gene	SNCA-AS1	SNCA antisense RNA 1	HGNC:50600	https://www.genenames.org/data/gene-symbol-report/#!/hgnc_id/HGNC:50600	RNA, long non-coding	Approved
gene	SNCAIP-AS1	SNCAIP antisense RNA 1	HGNC:40559	https://www.genenames.org/data/gene-symbol-report/#!/hgnc_id/HGNC:40559	RNA, long non-coding	Approved
gene	SNCAIP-AS2	SNCAIP antisense RNA 2	HGNC:58184	https://www.genenames.org/data/gene-symbol-report/#!/hgnc_id/HGNC:58184	RNA, long non-coding	Approved
gene	SNED1-AS1	SNED1 antisense RNA 1	HGNC:41060	https://www.genenames.org/data/gene-symbol-report/#!/hgnc_id/HGNC:41060	RNA, long non-coding	Approved
gene	SNRK-AS1	SNRK antisense RNA 1	HGNC:41269	https://www.genenames.org/data/gene-symbol-report/#!/hgnc_id/HGNC:41269	RNA, long non-coding	Approved
gene	SNTB1-AS1	SNTB1 antisense RNA 1	HGNC:58133	https://www.genenames.org/data/gene-symbol-report/#!/hgnc_id/HGNC:58133	RNA, long non-coding	Approved
gene	SNTB1-AS2	SNTB1 antisense RNA 2	HGNC:58244	https://www.genenames.org/data/gene-symbol-report/#!/hgnc_id/HGNC:58244	RNA, long non-coding	Approved
gene	SNTG2-AS1	SNTG2 antisense RNA 1	HGNC:54058	https://www.genenames.org/data/gene-symbol-report/#!/hgnc_id/HGNC:54058	RNA, long non-coding	Approved
gene	SNX9-AS1	SNX9 antisense RNA 1	HGNC:40699	https://www.genenames.org/data/gene-symbol-report/#!/hgnc_id/HGNC:40699	RNA, long non-coding	Approved
gene	SNX10-AS1	SNX10 antisense RNA 1	HGNC:55845	https://www.genenames.org/data/gene-symbol-report/#!/hgnc_id/HGNC:55845	RNA, long non-coding	Approved
gene	SOCS2-AS1	SOCS2 antisense RNA 1	HGNC:27054	https://www.genenames.org/data/gene-symbol-report/#!/hgnc_id/HGNC:27054	RNA, long non-coding	Approved
gene	SORBS2-AS1	SORBS2 antisense RNA 1	HGNC:41039	https://www.genenames.org/data/gene-symbol-report/#!/hgnc_id/HGNC:41039	RNA, long non-coding	Approved
gene	SORCS3-AS1	SORCS3 antisense RNA 1	HGNC:45244	https://www.genenames.org/data/gene-symbol-report/#!/hgnc_id/HGNC:45244	RNA, long non-coding	Approved
gene	SORL1-AS1	SORL1 antisense RNA 1	HGNC:55594	https://www.genenames.org/data/gene-symbol-report/#!/hgnc_id/HGNC:55594	RNA, long non-coding	Approved
gene	SOX5-AS1	SOX5 antisense RNA 1	HGNC:53311	https://www.genenames.org/data/gene-symbol-report/#!/hgnc_id/HGNC:53311	RNA, long non-coding	Approved
gene	SOX7-AS1	SOX7 antisense RNA 1	HGNC:58246	https://www.genenames.org/data/gene-symbol-report/#!/hgnc_id/HGNC:58246	RNA, long non-coding	Approved
gene	SOX9-AS1	SOX9 antisense RNA 1	HGNC:49321	https://www.genenames.org/data/gene-symbol-report/#!/hgnc_id/HGNC:49321	RNA, long non-coding	Approved
gene	SOX21-AS1	SOX21 antisense RNA 1	HGNC:39807	https://www.genenames.org/data/gene-symbol-report/#!/hgnc_id/HGNC:39807	RNA, long non-coding	Approved
gene	SP2-AS1	SP2 antisense RNA 1	HGNC:51341	https://www.genenames.org/data/gene-symbol-report/#!/hgnc_id/HGNC:51341	RNA, long non-coding	Approved
gene	SPACA6-AS1	SPACA6 antisense RNA 1	HGNC:49383	https://www.genenames.org/data/gene-symbol-report/#!/hgnc_id/HGNC:49383	RNA, long non-coding	Approved
gene	SPAG5-AS1	SPAG5 antisense RNA 1	HGNC:41140	https://www.genenames.org/data/gene-symbol-report/#!/hgnc_id/HGNC:41140	RNA, long non-coding	Approved
gene	SPART-AS1	SPART antisense RNA 1	HGNC:39933	https://www.genenames.org/data/gene-symbol-report/#!/hgnc_id/HGNC:39933	RNA, long non-coding	Approved
gene	SPATA13-AS1	SPATA13 antisense RNA 1	HGNC:39905	https://www.genenames.org/data/gene-symbol-report/#!/hgnc_id/HGNC:39905	RNA, long non-coding	Approved
gene	SPATA17-AS1	SPATA17 antisense RNA 1	HGNC:41086	https://www.genenames.org/data/gene-symbol-report/#!/hgnc_id/HGNC:41086	RNA, long non-coding	Approved
gene	SPCS3-AS1	SPCS3 antisense RNA 1	HGNC:54818	https://www.genenames.org/data/gene-symbol-report/#!/hgnc_id/HGNC:54818	RNA, long non-coding	Approved
gene	SPEN-AS1	SPEN antisense RNA 1	HGNC:55937	https://www.genenames.org/data/gene-symbol-report/#!/hgnc_id/HGNC:55937	RNA, long non-coding	Approved
gene	SPIN4-AS1	SPIN4 antisense RNA 1	HGNC:41177	https://www.genenames.org/data/gene-symbol-report/#!/hgnc_id/HGNC:41177	RNA, long non-coding	Approved
gene	SPINT1-AS1	SPINT1 antisense RNA 1	HGNC:53162	https://www.genenames.org/data/gene-symbol-report/#!/hgnc_id/HGNC:53162	RNA, long non-coding	Approved
gene	SPNS2-AS1	SPNS2 antisense RNA 1	HGNC:55787	https://www.genenames.org/data/gene-symbol-report/#!/hgnc_id/HGNC:55787	RNA, long non-coding	Approved
gene	SPON1-AS1	SPON1 antisense RNA 1	HGNC:53117	https://www.genenames.org/data/gene-symbol-report/#!/hgnc_id/HGNC:53117	RNA, long non-coding	Approved
gene	SPON2-AS1	SPON2 antisense RNA 1	HGNC:58121	https://www.genenames.org/data/gene-symbol-report/#!/hgnc_id/HGNC:58121	RNA, long non-coding	Approved
gene	SPRY4-AS1	SPRY4 antisense RNA 1	HGNC:53465	https://www.genenames.org/data/gene-symbol-report/#!/hgnc_id/HGNC:53465	RNA, long non-coding	Approved
gene	SPTBN1-AS1	SPTBN1 antisense RNA 1	HGNC:40562	https://www.genenames.org/data/gene-symbol-report/#!/hgnc_id/HGNC:40562	RNA, long non-coding	Approved
gene	SPTBN1-AS2	SPTBN1 antisense RNA 2	HGNC:40563	https://www.genenames.org/data/gene-symbol-report/#!/hgnc_id/HGNC:40563	RNA, long non-coding	Approved
gene	SRD5A3-AS1	SRD5A3 antisense RNA 1	HGNC:44138	https://www.genenames.org/data/gene-symbol-report/#!/hgnc_id/HGNC:44138	RNA, long non-coding	Approved
gene	SREBF2-AS1	SREBF2 antisense RNA 1	HGNC:53953	https://www.genenames.org/data/gene-symbol-report/#!/hgnc_id/HGNC:53953	RNA, long non-coding	Approved
gene	SRGAP2-AS1	SRGAP2 antisense RNA 1	HGNC:40902	https://www.genenames.org/data/gene-symbol-report/#!/hgnc_id/HGNC:40902	RNA, long non-coding	Approved
gene	SRGAP3-AS1	SRGAP3 antisense RNA 1	HGNC:40898	https://www.genenames.org/data/gene-symbol-report/#!/hgnc_id/HGNC:40898	RNA, long non-coding	Approved
gene	SRGAP3-AS2	SRGAP3 antisense RNA 2	HGNC:40899	https://www.genenames.org/data/gene-symbol-report/#!/hgnc_id/HGNC:40899	RNA, long non-coding	Approved
gene	SRGAP3-AS3	SRGAP3 antisense RNA 3	HGNC:40900	https://www.genenames.org/data/gene-symbol-report/#!/hgnc_id/HGNC:40900	RNA, long non-coding	Approved
gene	SRGAP3-AS4	SRGAP3 antisense RNA 4	HGNC:42434	https://www.genenames.org/data/gene-symbol-report/#!/hgnc_id/HGNC:42434	RNA, long non-coding	Approved
gene	SRI-AS1	SRI antisense RNA 1	HGNC:40564	https://www.genenames.org/data/gene-symbol-report/#!/hgnc_id/HGNC:40564	RNA, long non-coding	Approved
gene	SRP54-AS1	SRP54 antisense RNA 1	HGNC:50643	https://www.genenames.org/data/gene-symbol-report/#!/hgnc_id/HGNC:50643	RNA, long non-coding	Approved
gene	SRRM2-AS1	SRRM2 antisense RNA 1	HGNC:44162	https://www.genenames.org/data/gene-symbol-report/#!/hgnc_id/HGNC:44162	RNA, long non-coding	Approved
gene	SSBP3-AS1	SSBP3 antisense RNA 1	HGNC:32328	https://www.genenames.org/data/gene-symbol-report/#!/hgnc_id/HGNC:32328	RNA, long non-coding	Approved
gene	SSBP3-AS2	SSBP3 antisense RNA 2	HGNC:40721	https://www.genenames.org/data/gene-symbol-report/#!/hgnc_id/HGNC:40721	RNA, long non-coding	Approved
gene	SSPN-AS1	SSPN antisense RNA 1	HGNC:56072	https://www.genenames.org/data/gene-symbol-report/#!/hgnc_id/HGNC:56072	RNA, long non-coding	Approved
gene	SSTR5-AS1	SSTR5 antisense RNA 1	HGNC:26502	https://www.genenames.org/data/gene-symbol-report/#!/hgnc_id/HGNC:26502	RNA, long non-coding	Approved
gene	SSU72-AS1	SSU72 antisense RNA 1	HGNC:57014	https://www.genenames.org/data/gene-symbol-report/#!/hgnc_id/HGNC:57014	RNA, long non-coding	Approved
gene	ST3GAL3-AS1	ST3GAL3 antisense RNA 1	HGNC:40529	https://www.genenames.org/data/gene-symbol-report/#!/hgnc_id/HGNC:40529	RNA, long non-coding	Approved
gene	ST3GAL6-AS1	ST3GAL6 antisense RNA 1	HGNC:40828	https://www.genenames.org/data/gene-symbol-report/#!/hgnc_id/HGNC:40828	RNA, long non-coding	Approved
gene	ST7-AS1	ST7 antisense RNA 1	HGNC:16000	https://www.genenames.org/data/gene-symbol-report/#!/hgnc_id/HGNC:16000	RNA, long non-coding	Approved
gene	ST7-AS2	ST7 antisense RNA 2	HGNC:16044	https://www.genenames.org/data/gene-symbol-report/#!/hgnc_id/HGNC:16044	RNA, long non-coding	Approved
gene	ST8SIA6-AS1	ST8SIA6 antisense RNA 1	HGNC:44880	https://www.genenames.org/data/gene-symbol-report/#!/hgnc_id/HGNC:44880	RNA, long non-coding	Approved
gene	ST20-AS1	ST20 antisense RNA 1	HGNC:27521	https://www.genenames.org/data/gene-symbol-report/#!/hgnc_id/HGNC:27521	RNA, long non-coding	Approved
gene	STAG2-AS1	STAG2 antisense RNA 1	HGNC:55727	https://www.genenames.org/data/gene-symbol-report/#!/hgnc_id/HGNC:55727	RNA, long non-coding	Approved
gene	STAM-AS2	STAM antisense RNA 2	HGNC:58362	https://www.genenames.org/data/gene-symbol-report/#!/hgnc_id/HGNC:58362	RNA, long non-coding	Approved
gene	STARD4-AS1	STARD4 antisense RNA 1	HGNC:44117	https://www.genenames.org/data/gene-symbol-report/#!/hgnc_id/HGNC:44117	RNA, long non-coding	Approved
gene	STARD7-AS1	STARD7 antisense RNA 1	HGNC:40827	https://www.genenames.org/data/gene-symbol-report/#!/hgnc_id/HGNC:40827	RNA, long non-coding	Approved
gene	STAT4-AS1	STAT4 antisense RNA 1	HGNC:55764	https://www.genenames.org/data/gene-symbol-report/#!/hgnc_id/HGNC:55764	RNA, long non-coding	Approved
gene	STAU2-AS1	STAU2 antisense RNA 1	HGNC:44101	https://www.genenames.org/data/gene-symbol-report/#!/hgnc_id/HGNC:44101	RNA, long non-coding	Approved
gene	STEAP1B-AS1	STEAP1B antisense RNA 1	HGNC:56137	https://www.genenames.org/data/gene-symbol-report/#!/hgnc_id/HGNC:56137	RNA, long non-coding	Approved
gene	STEAP1B-AS2	STEAP1B antisense RNA 2	HGNC:56643	https://www.genenames.org/data/gene-symbol-report/#!/hgnc_id/HGNC:56643	RNA, long non-coding	Approved
gene	STEAP2-AS1	STEAP2 antisense RNA 1	HGNC:40820	https://www.genenames.org/data/gene-symbol-report/#!/hgnc_id/HGNC:40820	RNA, long non-coding	Approved
gene	STEAP3-AS1	STEAP3 antisense RNA 1	HGNC:41053	https://www.genenames.org/data/gene-symbol-report/#!/hgnc_id/HGNC:41053	RNA, long non-coding	Approved
gene	STIM1-AS1	STIM1 antisense RNA 1	HGNC:40568	https://www.genenames.org/data/gene-symbol-report/#!/hgnc_id/HGNC:40568	RNA, long non-coding	Approved
gene	STIM2-AS1	STIM2 antisense RNA 1	HGNC:40879	https://www.genenames.org/data/gene-symbol-report/#!/hgnc_id/HGNC:40879	RNA, long non-coding	Approved
gene	STK24-AS1	STK24 antisense RNA 1	HGNC:39935	https://www.genenames.org/data/gene-symbol-report/#!/hgnc_id/HGNC:39935	RNA, long non-coding	Approved
gene	STK32A-AS1	STK32A antisense RNA 1	HGNC:53468	https://www.genenames.org/data/gene-symbol-report/#!/hgnc_id/HGNC:53468	RNA, long non-coding	Approved
gene	STPG2-AS1	STPG2 antisense RNA 1	HGNC:41209	https://www.genenames.org/data/gene-symbol-report/#!/hgnc_id/HGNC:41209	RNA, long non-coding	Approved
gene	STPG3-AS1	STPG3 antisense RNA 1	HGNC:51176	https://www.genenames.org/data/gene-symbol-report/#!/hgnc_id/HGNC:51176	RNA, long non-coding	Approved
gene	STT3A-AS1	STT3A antisense RNA 1	HGNC:44585	https://www.genenames.org/data/gene-symbol-report/#!/hgnc_id/HGNC:44585	RNA, long non-coding	Approved
gene	STXBP5-AS1	STXBP5 antisense RNA 1	HGNC:44183	https://www.genenames.org/data/gene-symbol-report/#!/hgnc_id/HGNC:44183	RNA, long non-coding	Approved
gene	SUCLA2-AS1	SUCLA2 antisense RNA 1	HGNC:39965	https://www.genenames.org/data/gene-symbol-report/#!/hgnc_id/HGNC:39965	RNA, long non-coding	Approved
gene	SUGCT-AS1	SUGCT antisense RNA 1	HGNC:40745	https://www.genenames.org/data/gene-symbol-report/#!/hgnc_id/HGNC:40745	RNA, long non-coding	Approved
gene	SV2C-AS1	SV2C antisense RNA 1	HGNC:55583	https://www.genenames.org/data/gene-symbol-report/#!/hgnc_id/HGNC:55583	RNA, long non-coding	Approved
gene	SV2C-AS2	SV2C antisense RNA 2	HGNC:58251	https://www.genenames.org/data/gene-symbol-report/#!/hgnc_id/HGNC:58251	RNA, long non-coding	Approved
gene	SVIL-AS1	SVIL antisense RNA 1	HGNC:51219	https://www.genenames.org/data/gene-symbol-report/#!/hgnc_id/HGNC:51219	RNA, long non-coding	Approved
gene	SYBU-AS1	SYBU antisense RNA 1	HGNC:55741	https://www.genenames.org/data/gene-symbol-report/#!/hgnc_id/HGNC:55741	RNA, long non-coding	Approved
gene	SYMPK-AS1	SYMPK antisense RNA 1	HGNC:58331	https://www.genenames.org/data/gene-symbol-report/#!/hgnc_id/HGNC:58331	RNA, long non-coding	Approved
gene	SYN3-AS1	SYN3 antisense RNA 1	HGNC:40569	https://www.genenames.org/data/gene-symbol-report/#!/hgnc_id/HGNC:40569	RNA, long non-coding	Approved
gene	SYNE1-AS1	SYNE1 antisense RNA 1	HGNC:40793	https://www.genenames.org/data/gene-symbol-report/#!/hgnc_id/HGNC:40793	RNA, long non-coding	Approved
gene	SYNE1-AS2	SYNE1 antisense RNA 2	HGNC:40794	https://www.genenames.org/data/gene-symbol-report/#!/hgnc_id/HGNC:40794	RNA, long non-coding	Approved
gene	SYNE3-AS1	SYNE3 antisense RNA 1	HGNC:56940	https://www.genenames.org/data/gene-symbol-report/#!/hgnc_id/HGNC:56940	RNA, long non-coding	Approved
gene	SYNGAP1-AS1	SYNGAP1 antisense RNA 1	HGNC:53831	https://www.genenames.org/data/gene-symbol-report/#!/hgnc_id/HGNC:53831	RNA, long non-coding	Approved
gene	SYNM-AS1	SYNM antisense RNA 1	HGNC:55421	https://www.genenames.org/data/gene-symbol-report/#!/hgnc_id/HGNC:55421	RNA, long non-coding	Approved
gene	SYNM-AS2	SYNM antisense RNA 2	HGNC:56228	https://www.genenames.org/data/gene-symbol-report/#!/hgnc_id/HGNC:56228	RNA, long non-coding	Approved
gene	SYNPO2L-AS1	SYNPO2L antisense RNA 1	HGNC:55242	https://www.genenames.org/data/gene-symbol-report/#!/hgnc_id/HGNC:55242	RNA, long non-coding	Approved
gene	SYNPR-AS1	SYNPR antisense RNA 1	HGNC:40774	https://www.genenames.org/data/gene-symbol-report/#!/hgnc_id/HGNC:40774	RNA, long non-coding	Approved
gene	SYP-AS1	SYP antisense RNA 1	HGNC:40571	https://www.genenames.org/data/gene-symbol-report/#!/hgnc_id/HGNC:40571	RNA, long non-coding	Approved
gene	SYT1-AS1	SYT1 antisense RNA 1	HGNC:58105	https://www.genenames.org/data/gene-symbol-report/#!/hgnc_id/HGNC:58105	RNA, long non-coding	Approved
gene	SYT2-AS1	SYT2 antisense RNA 1	HGNC:40572	https://www.genenames.org/data/gene-symbol-report/#!/hgnc_id/HGNC:40572	RNA, long non-coding	Approved
gene	SYT9-AS1	SYT9 antisense RNA 1	HGNC:56173	https://www.genenames.org/data/gene-symbol-report/#!/hgnc_id/HGNC:56173	RNA, long non-coding	Approved
gene	SYT15-AS1	SYT15 antisense RNA 1	HGNC:56167	https://www.genenames.org/data/gene-symbol-report/#!/hgnc_id/HGNC:56167	RNA, long non-coding	Approved
gene	SZT2-AS1	SZT2 antisense RNA 1	HGNC:41225	https://www.genenames.org/data/gene-symbol-report/#!/hgnc_id/HGNC:41225	RNA, long non-coding	Approved
gene	TAB2-AS1	TAB2 antisense RNA 1	HGNC:53508	https://www.genenames.org/data/gene-symbol-report/#!/hgnc_id/HGNC:53508	RNA, long non-coding	Approved
gene	TAB3-AS1	TAB3 antisense RNA 1	HGNC:20176	https://www.genenames.org/data/gene-symbol-report/#!/hgnc_id/HGNC:20176	RNA, long non-coding	Approved
gene	TAB3-AS2	TAB3 antisense RNA 2	HGNC:40013	https://www.genenames.org/data/gene-symbol-report/#!/hgnc_id/HGNC:40013	RNA, long non-coding	Approved
gene	TAC4-AS1	TAC4 antisense RNA 1	HGNC:58214	https://www.genenames.org/data/gene-symbol-report/#!/hgnc_id/HGNC:58214	RNA, long non-coding	Approved
gene	TACR1-AS1	TACR1 antisense RNA 1	HGNC:58209	https://www.genenames.org/data/gene-symbol-report/#!/hgnc_id/HGNC:58209	RNA, long non-coding	Approved
gene	TACR3-AS1	TACR3 antisense RNA 1	HGNC:55593	https://www.genenames.org/data/gene-symbol-report/#!/hgnc_id/HGNC:55593	RNA, long non-coding	Approved
gene	TAF1A-AS1	TAF1A antisense RNA 1	HGNC:40573	https://www.genenames.org/data/gene-symbol-report/#!/hgnc_id/HGNC:40573	RNA, long non-coding	Approved
gene	TAGAP-AS1	TAGAP antisense RNA 1	HGNC:55239	https://www.genenames.org/data/gene-symbol-report/#!/hgnc_id/HGNC:55239	RNA, long non-coding	Approved
gene	TAMALIN-AS1	TAMALIN antisense RNA 1	HGNC:32680	https://www.genenames.org/data/gene-symbol-report/#!/hgnc_id/HGNC:32680	RNA, long non-coding	Approved
gene	TANK-AS1	TANK antisense RNA 1	HGNC:40575	https://www.genenames.org/data/gene-symbol-report/#!/hgnc_id/HGNC:40575	RNA, long non-coding	Approved
gene	TAT-AS1	TAT antisense RNA 1	HGNC:51369	https://www.genenames.org/data/gene-symbol-report/#!/hgnc_id/HGNC:51369	RNA, long non-coding	Approved
gene	TAX1BP1-AS1	TAX1BP1 antisense RNA 1	HGNC:40576	https://www.genenames.org/data/gene-symbol-report/#!/hgnc_id/HGNC:40576	RNA, long non-coding	Approved
gene	TBC1D8-AS1	TBC1D8 antisense RNA 1	HGNC:52782	https://www.genenames.org/data/gene-symbol-report/#!/hgnc_id/HGNC:52782	RNA, long non-coding	Approved
gene	TBC1D22A-AS1	TBC1D22A antisense RNA 1	HGNC:51221	https://www.genenames.org/data/gene-symbol-report/#!/hgnc_id/HGNC:51221	RNA, long non-coding	Approved
gene	TBC1D26-AS1	TBC1D26 antisense RNA 1	HGNC:41211	https://www.genenames.org/data/gene-symbol-report/#!/hgnc_id/HGNC:41211	RNA, long non-coding	Approved
gene	TBL1XR1-AS1	TBL1XR1 antisense RNA 1	HGNC:41243	https://www.genenames.org/data/gene-symbol-report/#!/hgnc_id/HGNC:41243	RNA, long non-coding	Approved
gene	TBX2-AS1	TBX2 antisense RNA 1	HGNC:50355	https://www.genenames.org/data/gene-symbol-report/#!/hgnc_id/HGNC:50355	RNA, long non-coding	Approved
gene	TBX3-AS1	TBX3 antisense RNA 1	HGNC:55471	https://www.genenames.org/data/gene-symbol-report/#!/hgnc_id/HGNC:55471	RNA, long non-coding	Approved
gene	TBX5-AS1	TBX5 antisense RNA 1	HGNC:27402	https://www.genenames.org/data/gene-symbol-report/#!/hgnc_id/HGNC:27402	RNA, long non-coding	Approved
gene	TBX18-AS1	TBX18 antisense RNA 1	HGNC:52256	https://www.genenames.org/data/gene-symbol-report/#!/hgnc_id/HGNC:52256	RNA, long non-coding	Approved
gene	TCEAL3-AS1	TCEAL3 antisense RNA 1	HGNC:41191	https://www.genenames.org/data/gene-symbol-report/#!/hgnc_id/HGNC:41191	RNA, long non-coding	Approved
gene	TCERG1L-AS1	TCERG1L antisense RNA 1	HGNC:49532	https://www.genenames.org/data/gene-symbol-report/#!/hgnc_id/HGNC:49532	RNA, long non-coding	Approved
gene	TCF4-AS1	TCF4 antisense RNA 1	HGNC:51642	https://www.genenames.org/data/gene-symbol-report/#!/hgnc_id/HGNC:51642	RNA, long non-coding	Approved
gene	TCF4-AS2	TCF4 antisense RNA 2	HGNC:51643	https://www.genenames.org/data/gene-symbol-report/#!/hgnc_id/HGNC:51643	RNA, long non-coding	Approved
gene	TDH-AS1	TDH antisense RNA 1	HGNC:55510	https://www.genenames.org/data/gene-symbol-report/#!/hgnc_id/HGNC:55510	RNA, long non-coding	Approved
gene	TDRKH-AS1	TDRKH antisense RNA 1	HGNC:40578	https://www.genenames.org/data/gene-symbol-report/#!/hgnc_id/HGNC:40578	RNA, long non-coding	Approved
gene	TEAD1-AS1	TEAD1 antisense RNA 1	HGNC:58346	https://www.genenames.org/data/gene-symbol-report/#!/hgnc_id/HGNC:58346	RNA, long non-coding	Approved
gene	TEDC2-AS1	TEDC2 antisense RNA 1	HGNC:55403	https://www.genenames.org/data/gene-symbol-report/#!/hgnc_id/HGNC:55403	RNA, long non-coding	Approved
gene	TENM2-AS1	TENM2 antisense RNA 1	HGNC:56066	https://www.genenames.org/data/gene-symbol-report/#!/hgnc_id/HGNC:56066	RNA, long non-coding	Approved
gene	TENM2-AS2	TENM2 antisense RNA 2	HGNC:58260	https://www.genenames.org/data/gene-symbol-report/#!/hgnc_id/HGNC:58260	RNA, long non-coding	Approved
gene	TENM2-AS3	TENM2 antisense RNA 3	HGNC:58261	https://www.genenames.org/data/gene-symbol-report/#!/hgnc_id/HGNC:58261	RNA, long non-coding	Approved
gene	TENM3-AS1	TENM3 antisense RNA 1	HGNC:28076	https://www.genenames.org/data/gene-symbol-report/#!/hgnc_id/HGNC:28076	RNA, long non-coding	Approved
gene	TENM4-AS1	TENM4 antisense RNA 1	HGNC:58189	https://www.genenames.org/data/gene-symbol-report/#!/hgnc_id/HGNC:58189	RNA, long non-coding	Approved
gene	TEPSIN-AS1	TEPSIN antisense RNA 1	HGNC:58197	https://www.genenames.org/data/gene-symbol-report/#!/hgnc_id/HGNC:58197	RNA, long non-coding	Approved
gene	TET2-AS1	TET2 antisense RNA 1	HGNC:41125	https://www.genenames.org/data/gene-symbol-report/#!/hgnc_id/HGNC:41125	RNA, long non-coding	Approved
gene	TEX26-AS1	TEX26 antisense RNA 1	HGNC:42784	https://www.genenames.org/data/gene-symbol-report/#!/hgnc_id/HGNC:42784	RNA, long non-coding	Approved
gene	TEX36-AS1	TEX36 antisense RNA 1	HGNC:49500	https://www.genenames.org/data/gene-symbol-report/#!/hgnc_id/HGNC:49500	RNA, long non-coding	Approved
gene	TFAP2A-AS1	TFAP2A antisense RNA 1	HGNC:40579	https://www.genenames.org/data/gene-symbol-report/#!/hgnc_id/HGNC:40579	RNA, long non-coding	Approved
gene	TFAP2A-AS2	TFAP2A antisense RNA 2	HGNC:52289	https://www.genenames.org/data/gene-symbol-report/#!/hgnc_id/HGNC:52289	RNA, long non-coding	Approved
gene	TFAP2E-AS1	TFAP2E antisense RNA 1	HGNC:41274	https://www.genenames.org/data/gene-symbol-report/#!/hgnc_id/HGNC:41274	RNA, long non-coding	Approved
gene	TGFB3-AS1	TGFB3 antisense RNA 1	HGNC:53144	https://www.genenames.org/data/gene-symbol-report/#!/hgnc_id/HGNC:53144	RNA, long non-coding	Approved
gene	TGFBRAP1-AS1	TGFBRAP1 antisense RNA 1	HGNC:56908	https://www.genenames.org/data/gene-symbol-report/#!/hgnc_id/HGNC:56908	RNA, long non-coding	Approved
gene	THAP7-AS1	THAP7 antisense RNA 1	HGNC:41013	https://www.genenames.org/data/gene-symbol-report/#!/hgnc_id/HGNC:41013	RNA, long non-coding	Approved
gene	THAP9-AS1	THAP9 antisense RNA 1	HGNC:44172	https://www.genenames.org/data/gene-symbol-report/#!/hgnc_id/HGNC:44172	RNA, long non-coding	Approved
gene	THBS1-AS1	THBS1 antisense RNA 1	HGNC:55224	https://www.genenames.org/data/gene-symbol-report/#!/hgnc_id/HGNC:55224	RNA, long non-coding	Approved
gene	THBS2-AS1	THBS2 antisense RNA 1	HGNC:56059	https://www.genenames.org/data/gene-symbol-report/#!/hgnc_id/HGNC:56059	RNA, long non-coding	Approved
gene	THBS3-AS1	THBS3 antisense RNA 1	HGNC:40582	https://www.genenames.org/data/gene-symbol-report/#!/hgnc_id/HGNC:40582	RNA, long non-coding	Approved
gene	THBS4-AS1	THBS4 antisense RNA 1	HGNC:40583	https://www.genenames.org/data/gene-symbol-report/#!/hgnc_id/HGNC:40583	RNA, long non-coding	Approved
gene	THOC3-AS1	THOC3 antisense RNA 1	HGNC:40866	https://www.genenames.org/data/gene-symbol-report/#!/hgnc_id/HGNC:40866	RNA, long non-coding	Approved
gene	THOC7-AS1	THOC7 antisense RNA 1	HGNC:41249	https://www.genenames.org/data/gene-symbol-report/#!/hgnc_id/HGNC:41249	RNA, long non-coding	Approved
gene	THRB-AS1	THRB antisense RNA 1	HGNC:44515	https://www.genenames.org/data/gene-symbol-report/#!/hgnc_id/HGNC:44515	RNA, long non-coding	Approved
gene	THRB-AS2	THRB antisense RNA 2	HGNC:54854	https://www.genenames.org/data/gene-symbol-report/#!/hgnc_id/HGNC:54854	RNA, long non-coding	Approved
gene	THSD4-AS1	THSD4 antisense RNA 1	HGNC:51420	https://www.genenames.org/data/gene-symbol-report/#!/hgnc_id/HGNC:51420	RNA, long non-coding	Approved
gene	THSD4-AS2	THSD4 antisense RNA 2	HGNC:51421	https://www.genenames.org/data/gene-symbol-report/#!/hgnc_id/HGNC:51421	RNA, long non-coding	Approved
gene	THUMPD3-AS1	THUMPD3 antisense RNA 1	HGNC:44478	https://www.genenames.org/data/gene-symbol-report/#!/hgnc_id/HGNC:44478	RNA, long non-coding	Approved
gene	THY1-AS1	THY1 antisense RNA 1	HGNC:54852	https://www.genenames.org/data/gene-symbol-report/#!/hgnc_id/HGNC:54852	RNA, long non-coding	Approved
gene	TIAM1-AS1	TIAM1 antisense RNA 1	HGNC:54361	https://www.genenames.org/data/gene-symbol-report/#!/hgnc_id/HGNC:54361	RNA, long non-coding	Approved
gene	TICAM2-AS1	TICAM2 antisense RNA 1	HGNC:55575	https://www.genenames.org/data/gene-symbol-report/#!/hgnc_id/HGNC:55575	RNA, long non-coding	Approved
gene	TINAG-AS1	TINAG antisense RNA 1	HGNC:40691	https://www.genenames.org/data/gene-symbol-report/#!/hgnc_id/HGNC:40691	RNA, long non-coding	Approved
gene	TIPARP-AS1	TIPARP antisense RNA 1	HGNC:41028	https://www.genenames.org/data/gene-symbol-report/#!/hgnc_id/HGNC:41028	RNA, long non-coding	Approved
gene	TIRAP-AS1	TIRAP antisense RNA 1	HGNC:56069	https://www.genenames.org/data/gene-symbol-report/#!/hgnc_id/HGNC:56069	RNA, long non-coding	Approved
gene	TLR8-AS1	TLR8 antisense RNA 1	HGNC:40720	https://www.genenames.org/data/gene-symbol-report/#!/hgnc_id/HGNC:40720	RNA, long non-coding	Approved
gene	TM4SF1-AS1	TM4SF1 antisense RNA 1	HGNC:40587	https://www.genenames.org/data/gene-symbol-report/#!/hgnc_id/HGNC:40587	RNA, long non-coding	Approved
gene	TM4SF18-AS1	TM4SF18 antisense RNA 1	HGNC:56678	https://www.genenames.org/data/gene-symbol-report/#!/hgnc_id/HGNC:56678	RNA, long non-coding	Approved
gene	TM4SF19-AS1	TM4SF19 antisense RNA 1	HGNC:41085	https://www.genenames.org/data/gene-symbol-report/#!/hgnc_id/HGNC:41085	RNA, long non-coding	Approved
gene	TM7SF3-AS1	TM7SF3 antisense RNA 1	HGNC:58075	https://www.genenames.org/data/gene-symbol-report/#!/hgnc_id/HGNC:58075	RNA, long non-coding	Approved
gene	TMC3-AS1	TMC3 antisense RNA 1	HGNC:51424	https://www.genenames.org/data/gene-symbol-report/#!/hgnc_id/HGNC:51424	RNA, long non-coding	Approved
gene	TMCC2-AS1	TMCC2 antisense RNA 1	HGNC:41042	https://www.genenames.org/data/gene-symbol-report/#!/hgnc_id/HGNC:41042	RNA, long non-coding	Approved
gene	TMCO1-AS1	TMCO1 antisense RNA 1	HGNC:54046	https://www.genenames.org/data/gene-symbol-report/#!/hgnc_id/HGNC:54046	RNA, long non-coding	Approved
gene	TMEM9B-AS1	TMEM9B antisense RNA 1	HGNC:19230	https://www.genenames.org/data/gene-symbol-report/#!/hgnc_id/HGNC:19230	RNA, long non-coding	Approved
gene	TMEM26-AS1	TMEM26 antisense RNA 1	HGNC:51209	https://www.genenames.org/data/gene-symbol-report/#!/hgnc_id/HGNC:51209	RNA, long non-coding	Approved
gene	TMEM44-AS1	TMEM44 antisense RNA 1	HGNC:44272	https://www.genenames.org/data/gene-symbol-report/#!/hgnc_id/HGNC:44272	RNA, long non-coding	Approved
gene	TMEM44-AS2	TMEM44 antisense RNA 2	HGNC:41082	https://www.genenames.org/data/gene-symbol-report/#!/hgnc_id/HGNC:41082	RNA, long non-coding	Approved
gene	TMEM51-AS1	TMEM51 antisense RNA 1	HGNC:26301	https://www.genenames.org/data/gene-symbol-report/#!/hgnc_id/HGNC:26301	RNA, long non-coding	Approved
gene	TMEM51-AS2	TMEM51 antisense RNA 2	HGNC:32332	https://www.genenames.org/data/gene-symbol-report/#!/hgnc_id/HGNC:32332	RNA, long non-coding	Approved
gene	TMEM72-AS1	TMEM72 antisense RNA 1	HGNC:27349	https://www.genenames.org/data/gene-symbol-report/#!/hgnc_id/HGNC:27349	RNA, long non-coding	Approved
gene	TMEM92-AS1	TMEM92 antisense RNA 1	HGNC:50442	https://www.genenames.org/data/gene-symbol-report/#!/hgnc_id/HGNC:50442	RNA, long non-coding	Approved
gene	TMEM108-AS1	TMEM108 antisense RNA 1	HGNC:50307	https://www.genenames.org/data/gene-symbol-report/#!/hgnc_id/HGNC:50307	RNA, long non-coding	Approved
gene	TMEM132D-AS1	TMEM132D antisense RNA 1	HGNC:27466	https://www.genenames.org/data/gene-symbol-report/#!/hgnc_id/HGNC:27466	RNA, long non-coding	Approved
gene	TMEM132D-AS2	TMEM132D antisense RNA 2	HGNC:53324	https://www.genenames.org/data/gene-symbol-report/#!/hgnc_id/HGNC:53324	RNA, long non-coding	Approved
gene	TMEM139-AS1	TMEM139 antisense RNA 1	HGNC:40988	https://www.genenames.org/data/gene-symbol-report/#!/hgnc_id/HGNC:40988	RNA, long non-coding	Approved
gene	TMEM147-AS1	TMEM147 antisense RNA 1	HGNC:51273	https://www.genenames.org/data/gene-symbol-report/#!/hgnc_id/HGNC:51273	RNA, long non-coding	Approved
gene	TMEM184B-AS1	TMEM184B antisense RNA 1	HGNC:56716	https://www.genenames.org/data/gene-symbol-report/#!/hgnc_id/HGNC:56716	RNA, long non-coding	Approved
gene	TMEM202-AS1	TMEM202 antisense RNA 1	HGNC:53265	https://www.genenames.org/data/gene-symbol-report/#!/hgnc_id/HGNC:53265	RNA, long non-coding	Approved
gene	TMEM212-AS1	TMEM212 antisense RNA 1	HGNC:41939	https://www.genenames.org/data/gene-symbol-report/#!/hgnc_id/HGNC:41939	RNA, long non-coding	Approved
gene	TMEM220-AS1	TMEM220 antisense RNA 1	HGNC:44357	https://www.genenames.org/data/gene-symbol-report/#!/hgnc_id/HGNC:44357	RNA, long non-coding	Approved
gene	TMEM246-AS1	TMEM246 antisense RNA 1	HGNC:51191	https://www.genenames.org/data/gene-symbol-report/#!/hgnc_id/HGNC:51191	RNA, long non-coding	Approved
gene	TMEM254-AS1	TMEM254 antisense RNA 1	HGNC:27340	https://www.genenames.org/data/gene-symbol-report/#!/hgnc_id/HGNC:27340	RNA, long non-coding	Approved
gene	TMLHE-AS1	TMLHE antisense RNA 1	HGNC:44261	https://www.genenames.org/data/gene-symbol-report/#!/hgnc_id/HGNC:44261	RNA, long non-coding	Approved
gene	TMOD1-AS1	TMOD1 antisense RNA 1	HGNC:58361	https://www.genenames.org/data/gene-symbol-report/#!/hgnc_id/HGNC:58361	RNA, long non-coding	Approved
gene	TMPO-AS1	TMPO antisense RNA 1	HGNC:44158	https://www.genenames.org/data/gene-symbol-report/#!/hgnc_id/HGNC:44158	RNA, long non-coding	Approved
gene	TMSB15B-AS1	TMSB15B antisense RNA 1	HGNC:53858	https://www.genenames.org/data/gene-symbol-report/#!/hgnc_id/HGNC:53858	RNA, long non-coding	Approved
gene	TMX4-AS1	TMX4 antisense RNA 1	HGNC:55788	https://www.genenames.org/data/gene-symbol-report/#!/hgnc_id/HGNC:55788	RNA, long non-coding	Approved
gene	TNFRSF10A-AS1	TNFRSF10A antisense RNA 1	HGNC:53164	https://www.genenames.org/data/gene-symbol-report/#!/hgnc_id/HGNC:53164	RNA, long non-coding	Approved
gene	TNFRSF10B-AS1	TNFRSF10B antisense RNA 1	HGNC:27809	https://www.genenames.org/data/gene-symbol-report/#!/hgnc_id/HGNC:27809	RNA, long non-coding	Approved
gene	TNFRSF14-AS1	TNFRSF14 antisense RNA 1	HGNC:26966	https://www.genenames.org/data/gene-symbol-report/#!/hgnc_id/HGNC:26966	RNA, long non-coding	Approved
gene	TNK2-AS1	TNK2 antisense RNA 1	HGNC:49093	https://www.genenames.org/data/gene-symbol-report/#!/hgnc_id/HGNC:49093	RNA, long non-coding	Approved
gene	TNRC18-AS1	TNRC18 antisense RNA 1	HGNC:58212	https://www.genenames.org/data/gene-symbol-report/#!/hgnc_id/HGNC:58212	RNA, long non-coding	Approved
gene	TNS1-AS1	TNS1 antisense RNA 1	HGNC:40589	https://www.genenames.org/data/gene-symbol-report/#!/hgnc_id/HGNC:40589	RNA, long non-coding	Approved
gene	TNS2-AS1	TNS2 antisense RNA 1	HGNC:27464	https://www.genenames.org/data/gene-symbol-report/#!/hgnc_id/HGNC:27464	RNA, long non-coding	Approved
gene	TOB1-AS1	TOB1 antisense RNA 1	HGNC:44340	https://www.genenames.org/data/gene-symbol-report/#!/hgnc_id/HGNC:44340	RNA, long non-coding	Approved
gene	TONSL-AS1	TONSL antisense RNA 1	HGNC:51556	https://www.genenames.org/data/gene-symbol-report/#!/hgnc_id/HGNC:51556	RNA, long non-coding	Approved
gene	TP73-AS2	TP73 antisense RNA 2	HGNC:40591	https://www.genenames.org/data/gene-symbol-report/#!/hgnc_id/HGNC:40591	RNA, long non-coding	Approved
gene	TP73-AS3	TP73 antisense RNA 3	HGNC:40590	https://www.genenames.org/data/gene-symbol-report/#!/hgnc_id/HGNC:40590	RNA, long non-coding	Approved
gene	TPBGL-AS1	TPBGL antisense RNA 1	HGNC:55506	https://www.genenames.org/data/gene-symbol-report/#!/hgnc_id/HGNC:55506	RNA, long non-coding	Approved
gene	TPRG1-AS1	TPRG1 antisense RNA 1	HGNC:42391	https://www.genenames.org/data/gene-symbol-report/#!/hgnc_id/HGNC:42391	RNA, long non-coding	Approved
gene	TPRG1-AS2	TPRG1 antisense RNA 2	HGNC:41062	https://www.genenames.org/data/gene-symbol-report/#!/hgnc_id/HGNC:41062	RNA, long non-coding	Approved
gene	TPT1-AS1	TPT1 antisense RNA 1	HGNC:43686	https://www.genenames.org/data/gene-symbol-report/#!/hgnc_id/HGNC:43686	RNA, long non-coding	Approved
gene	TPTE2-AS1	TPTE2 antisense RNA 1	HGNC:42668	https://www.genenames.org/data/gene-symbol-report/#!/hgnc_id/HGNC:42668	RNA, long non-coding	Approved
gene	TRABD2B-AS1	TRABD2B antisense RNA 1	HGNC:58355	https://www.genenames.org/data/gene-symbol-report/#!/hgnc_id/HGNC:58355	RNA, long non-coding	Approved
gene	TRABD-AS1	TRABD antisense RNA 1	HGNC:56049	https://www.genenames.org/data/gene-symbol-report/#!/hgnc_id/HGNC:56049	RNA, long non-coding	Approved
gene	TRAF3IP2-AS1	TRAF3IP2 antisense RNA 1	HGNC:40005	https://www.genenames.org/data/gene-symbol-report/#!/hgnc_id/HGNC:40005	RNA, long non-coding	Approved
gene	TRAPPC12-AS1	TRAPPC12 antisense RNA 1	HGNC:41046	https://www.genenames.org/data/gene-symbol-report/#!/hgnc_id/HGNC:41046	RNA, long non-coding	Approved
gene	TRD-AS1	TRD antisense RNA 1	HGNC:56197	https://www.genenames.org/data/gene-symbol-report/#!/hgnc_id/HGNC:56197	RNA, long non-coding	Approved
gene	TRDN-AS1	TRDN antisense RNA 1	HGNC:40592	https://www.genenames.org/data/gene-symbol-report/#!/hgnc_id/HGNC:40592	RNA, long non-coding	Approved
gene	TRHDE-AS1	TRHDE antisense RNA 1	HGNC:27471	https://www.genenames.org/data/gene-symbol-report/#!/hgnc_id/HGNC:27471	RNA, long non-coding	Approved
gene	TRIM7-AS1	TRIM7 antisense RNA 1	HGNC:40764	https://www.genenames.org/data/gene-symbol-report/#!/hgnc_id/HGNC:40764	RNA, long non-coding	Approved
gene	TRIM7-AS2	TRIM7 antisense RNA 2	HGNC:56031	https://www.genenames.org/data/gene-symbol-report/#!/hgnc_id/HGNC:56031	RNA, long non-coding	Approved
gene	TRIM11-AS1	TRIM11 antisense RNA 1	HGNC:58336	https://www.genenames.org/data/gene-symbol-report/#!/hgnc_id/HGNC:58336	RNA, long non-coding	Approved
gene	TRIM31-AS1	TRIM31 antisense RNA 1	HGNC:39761	https://www.genenames.org/data/gene-symbol-report/#!/hgnc_id/HGNC:39761	RNA, long non-coding	Approved
gene	TRIM67-AS1	TRIM67 antisense RNA 1	HGNC:41282	https://www.genenames.org/data/gene-symbol-report/#!/hgnc_id/HGNC:41282	RNA, long non-coding	Approved
gene	TRMT2B-AS1	TRMT2B antisense RNA 1	HGNC:41116	https://www.genenames.org/data/gene-symbol-report/#!/hgnc_id/HGNC:41116	RNA, long non-coding	Approved
gene	TRPC7-AS1	TRPC7 antisense RNA 1	HGNC:40936	https://www.genenames.org/data/gene-symbol-report/#!/hgnc_id/HGNC:40936	RNA, long non-coding	Approved
gene	TRPC7-AS2	TRPC7 antisense RNA 2	HGNC:40937	https://www.genenames.org/data/gene-symbol-report/#!/hgnc_id/HGNC:40937	RNA, long non-coding	Approved
gene	TRPS1-AS1	TRPS1 antisense RNA 1	HGNC:56224	https://www.genenames.org/data/gene-symbol-report/#!/hgnc_id/HGNC:56224	RNA, long non-coding	Approved
gene	TSC22D1-AS1	TSC22D1 antisense RNA 1	HGNC:43684	https://www.genenames.org/data/gene-symbol-report/#!/hgnc_id/HGNC:43684	RNA, long non-coding	Approved
gene	TSHR-AS1	TSHR antisense RNA 1	HGNC:58172	https://www.genenames.org/data/gene-symbol-report/#!/hgnc_id/HGNC:58172	RNA, long non-coding	Approved
gene	TSHZ2-AS1	TSHZ2 antisense RNA 1	HGNC:58099	https://www.genenames.org/data/gene-symbol-report/#!/hgnc_id/HGNC:58099	RNA, long non-coding	Approved
gene	TSHZ3-AS1	TSHZ3 antisense RNA 1	HGNC:55288	https://www.genenames.org/data/gene-symbol-report/#!/hgnc_id/HGNC:55288	RNA, long non-coding	Approved
gene	TSKU-AS1	TSKU antisense RNA 1	HGNC:55509	https://www.genenames.org/data/gene-symbol-report/#!/hgnc_id/HGNC:55509	RNA, long non-coding	Approved
gene	TSPAN11-AS1	TSPAN11 antisense RNA 1	HGNC:56687	https://www.genenames.org/data/gene-symbol-report/#!/hgnc_id/HGNC:56687	RNA, long non-coding	Approved
gene	TSPAN14-AS1	TSPAN14 antisense RNA 1	HGNC:55833	https://www.genenames.org/data/gene-symbol-report/#!/hgnc_id/HGNC:55833	RNA, long non-coding	Approved
gene	TSPAN16-AS1	TSPAN16 antisense RNA 1	HGNC:58319	https://www.genenames.org/data/gene-symbol-report/#!/hgnc_id/HGNC:58319	RNA, long non-coding	Approved
gene	TSPAN18-AS1	TSPAN18 antisense RNA 1	HGNC:54221	https://www.genenames.org/data/gene-symbol-report/#!/hgnc_id/HGNC:54221	RNA, long non-coding	Approved
gene	TSPEAR-AS1	TSPEAR antisense RNA 1	HGNC:1271	https://www.genenames.org/data/gene-symbol-report/#!/hgnc_id/HGNC:1271	RNA, long non-coding	Approved
gene	TTBK2-AS1	TTBK2 antisense RNA 1	HGNC:55598	https://www.genenames.org/data/gene-symbol-report/#!/hgnc_id/HGNC:55598	RNA, long non-coding	Approved
gene	TTC3-AS1	TTC3 antisense RNA 1	HGNC:40595	https://www.genenames.org/data/gene-symbol-report/#!/hgnc_id/HGNC:40595	RNA, long non-coding	Approved
gene	TTC7B-AS1	TTC7B antisense RNA 1	HGNC:56196	https://www.genenames.org/data/gene-symbol-report/#!/hgnc_id/HGNC:56196	RNA, long non-coding	Approved
gene	TTC21B-AS1	TTC21B antisense RNA 1	HGNC:41115	https://www.genenames.org/data/gene-symbol-report/#!/hgnc_id/HGNC:41115	RNA, long non-coding	Approved
gene	TTC23-AS1	TTC23 antisense RNA 1	HGNC:56675	https://www.genenames.org/data/gene-symbol-report/#!/hgnc_id/HGNC:56675	RNA, long non-coding	Approved
gene	TTC23L-AS1	TTC23L antisense RNA 1	HGNC:55215	https://www.genenames.org/data/gene-symbol-report/#!/hgnc_id/HGNC:55215	RNA, long non-coding	Approved
gene	TTC28-AS1	TTC28 antisense RNA 1	HGNC:29336	https://www.genenames.org/data/gene-symbol-report/#!/hgnc_id/HGNC:29336	RNA, long non-coding	Approved
gene	TTC39A-AS1	TTC39A antisense RNA 1	HGNC:40851	https://www.genenames.org/data/gene-symbol-report/#!/hgnc_id/HGNC:40851	RNA, long non-coding	Approved
gene	TTC39C-AS1	TTC39C antisense RNA 1	HGNC:51321	https://www.genenames.org/data/gene-symbol-report/#!/hgnc_id/HGNC:51321	RNA, long non-coding	Approved
gene	TTLL1-AS1	TTLL1 antisense RNA 1	HGNC:40111	https://www.genenames.org/data/gene-symbol-report/#!/hgnc_id/HGNC:40111	RNA, long non-coding	Approved
gene	TTLL10-AS1	TTLL10 antisense RNA 1	HGNC:41159	https://www.genenames.org/data/gene-symbol-report/#!/hgnc_id/HGNC:41159	RNA, long non-coding	Approved
gene	TTN-AS1	TTN antisense RNA 1	HGNC:44124	https://www.genenames.org/data/gene-symbol-report/#!/hgnc_id/HGNC:44124	RNA, long non-coding	Approved
gene	TUBA1B-AS1	TUBA1B antisense RNA 1	HGNC:56356	https://www.genenames.org/data/gene-symbol-report/#!/hgnc_id/HGNC:56356	RNA, long non-coding	Approved
gene	TUB-AS1	TUB antisense RNA 1	HGNC:51120	https://www.genenames.org/data/gene-symbol-report/#!/hgnc_id/HGNC:51120	RNA, long non-coding	Approved
gene	TXNDC11-AS1	TXNDC11 antisense RNA 1	HGNC:56375	https://www.genenames.org/data/gene-symbol-report/#!/hgnc_id/HGNC:56375	RNA, long non-coding	Approved
gene	TXNDC12-AS1	TXNDC12 antisense RNA 1	HGNC:30008	https://www.genenames.org/data/gene-symbol-report/#!/hgnc_id/HGNC:30008	RNA, long non-coding	Approved
gene	TXNRD1-AS1	TXNRD1 antisense RNA 1	HGNC:58280	https://www.genenames.org/data/gene-symbol-report/#!/hgnc_id/HGNC:58280	RNA, long non-coding	Approved
gene	UBAC2-AS1	UBAC2 antisense RNA 1	HGNC:42502	https://www.genenames.org/data/gene-symbol-report/#!/hgnc_id/HGNC:42502	RNA, long non-coding	Approved
gene	UBE2D3-AS1	UBE2D3 antisense RNA 1	HGNC:54095	https://www.genenames.org/data/gene-symbol-report/#!/hgnc_id/HGNC:54095	RNA, long non-coding	Approved
gene	UBE2E1-AS1	UBE2E1 antisense RNA 1	HGNC:40598	https://www.genenames.org/data/gene-symbol-report/#!/hgnc_id/HGNC:40598	RNA, long non-coding	Approved
gene	UBE2I-AS1	UBE2I antisense RNA 1	HGNC:58131	https://www.genenames.org/data/gene-symbol-report/#!/hgnc_id/HGNC:58131	RNA, long non-coding	Approved
gene	UBE2Q1-AS1	UBE2Q1 antisense RNA 1	HGNC:40722	https://www.genenames.org/data/gene-symbol-report/#!/hgnc_id/HGNC:40722	RNA, long non-coding	Approved
gene	UBE2R2-AS1	UBE2R2 antisense RNA 1	HGNC:49911	https://www.genenames.org/data/gene-symbol-report/#!/hgnc_id/HGNC:49911	RNA, long non-coding	Approved
gene	UBE2V2-AS1	UBE2V2 antisense RNA 1	HGNC:56732	https://www.genenames.org/data/gene-symbol-report/#!/hgnc_id/HGNC:56732	RNA, long non-coding	Approved
gene	UBOX5-AS1	UBOX5 antisense RNA 1	HGNC:44111	https://www.genenames.org/data/gene-symbol-report/#!/hgnc_id/HGNC:44111	RNA, long non-coding	Approved
gene	UBQLN1-AS1	UBQLN1 antisense RNA 1	HGNC:55518	https://www.genenames.org/data/gene-symbol-report/#!/hgnc_id/HGNC:55518	RNA, long non-coding	Approved
gene	UBXN7-AS1	UBXN7 antisense RNA 1	HGNC:41227	https://www.genenames.org/data/gene-symbol-report/#!/hgnc_id/HGNC:41227	RNA, long non-coding	Approved
gene	UCA1-AS1	UCA1 antisense RNA 1	HGNC:52553	https://www.genenames.org/data/gene-symbol-report/#!/hgnc_id/HGNC:52553	RNA, long non-coding	Approved
gene	UCKL1-AS1	UCKL1 antisense RNA 1	HGNC:31967	https://www.genenames.org/data/gene-symbol-report/#!/hgnc_id/HGNC:31967	RNA, long non-coding	Approved
gene	UFD1-AS1	UFD1 antisense RNA 1	HGNC:55917	https://www.genenames.org/data/gene-symbol-report/#!/hgnc_id/HGNC:55917	RNA, long non-coding	Approved
gene	UFL1-AS1	UFL1 antisense RNA 1	HGNC:41007	https://www.genenames.org/data/gene-symbol-report/#!/hgnc_id/HGNC:41007	RNA, long non-coding	Approved
gene	UGDH-AS1	UGDH antisense RNA 1	HGNC:40601	https://www.genenames.org/data/gene-symbol-report/#!/hgnc_id/HGNC:40601	RNA, long non-coding	Approved
gene	UMODL1-AS1	UMODL1 antisense RNA 1	HGNC:23821	https://www.genenames.org/data/gene-symbol-report/#!/hgnc_id/HGNC:23821	RNA, long non-coding	Approved
gene	UNC5B-AS1	UNC5B antisense RNA 1	HGNC:45096	https://www.genenames.org/data/gene-symbol-report/#!/hgnc_id/HGNC:45096	RNA, long non-coding	Approved
gene	UNC5C-AS1	UNC5C antisense RNA 1	HGNC:55246	https://www.genenames.org/data/gene-symbol-report/#!/hgnc_id/HGNC:55246	RNA, long non-coding	Approved
gene	UNKL-AS1	UNKL antisense RNA 1	HGNC:58300	https://www.genenames.org/data/gene-symbol-report/#!/hgnc_id/HGNC:58300	RNA, long non-coding	Approved
gene	UPK1A-AS1	UPK1A antisense RNA 1	HGNC:40603	https://www.genenames.org/data/gene-symbol-report/#!/hgnc_id/HGNC:40603	RNA, long non-coding	Approved
gene	UQCRB-AS1	UQCRB antisense RNA 1	HGNC:55521	https://www.genenames.org/data/gene-symbol-report/#!/hgnc_id/HGNC:55521	RNA, long non-coding	Approved
gene	USH2A-AS1	USH2A antisense RNA 1	HGNC:40606	https://www.genenames.org/data/gene-symbol-report/#!/hgnc_id/HGNC:40606	RNA, long non-coding	Approved
gene	USH2A-AS2	USH2A antisense RNA 2	HGNC:40605	https://www.genenames.org/data/gene-symbol-report/#!/hgnc_id/HGNC:40605	RNA, long non-coding	Approved
gene	USP2-AS1	USP2 antisense RNA 1	HGNC:48673	https://www.genenames.org/data/gene-symbol-report/#!/hgnc_id/HGNC:48673	RNA, long non-coding	Approved
gene	USP3-AS1	USP3 antisense RNA 1	HGNC:44140	https://www.genenames.org/data/gene-symbol-report/#!/hgnc_id/HGNC:44140	RNA, long non-coding	Approved
gene	USP6NL-AS1	USP6NL antisense RNA 1	HGNC:55251	https://www.genenames.org/data/gene-symbol-report/#!/hgnc_id/HGNC:55251	RNA, long non-coding	Approved
gene	USP7-AS1	USP7 antisense RNA 1	HGNC:55379	https://www.genenames.org/data/gene-symbol-report/#!/hgnc_id/HGNC:55379	RNA, long non-coding	Approved
gene	USP12-AS1	USP12 antisense RNA 1	HGNC:39961	https://www.genenames.org/data/gene-symbol-report/#!/hgnc_id/HGNC:39961	RNA, long non-coding	Approved
gene	USP30-AS1	USP30 antisense RNA 1	HGNC:40909	https://www.genenames.org/data/gene-symbol-report/#!/hgnc_id/HGNC:40909	RNA, long non-coding	Approved
gene	UST-AS1	UST antisense RNA 1	HGNC:40802	https://www.genenames.org/data/gene-symbol-report/#!/hgnc_id/HGNC:40802	RNA, long non-coding	Approved
gene	UST-AS2	UST antisense RNA 2	HGNC:40803	https://www.genenames.org/data/gene-symbol-report/#!/hgnc_id/HGNC:40803	RNA, long non-coding	Approved
gene	UXT-AS1	UXT antisense RNA 1	HGNC:49239	https://www.genenames.org/data/gene-symbol-report/#!/hgnc_id/HGNC:49239	RNA, long non-coding	Approved
gene	VAC14-AS1	VAC14 antisense RNA 1	HGNC:48605	https://www.genenames.org/data/gene-symbol-report/#!/hgnc_id/HGNC:48605	RNA, long non-coding	Approved
gene	VAMP1-AS1	VAMP1 antisense RNA 1	HGNC:56361	https://www.genenames.org/data/gene-symbol-report/#!/hgnc_id/HGNC:56361	RNA, long non-coding	Approved
gene	VASH1-AS1	VASH1 antisense RNA 1	HGNC:53215	https://www.genenames.org/data/gene-symbol-report/#!/hgnc_id/HGNC:53215	RNA, long non-coding	Approved
gene	VAV3-AS1	VAV3 antisense RNA 1	HGNC:40608	https://www.genenames.org/data/gene-symbol-report/#!/hgnc_id/HGNC:40608	RNA, long non-coding	Approved
gene	VCAN-AS1	VCAN antisense RNA 1	HGNC:40163	https://www.genenames.org/data/gene-symbol-report/#!/hgnc_id/HGNC:40163	RNA, long non-coding	Approved
gene	VIM-AS1	VIM antisense RNA 1	HGNC:44879	https://www.genenames.org/data/gene-symbol-report/#!/hgnc_id/HGNC:44879	RNA, long non-coding	Approved
gene	VIPR1-AS1	VIPR1 antisense RNA 1	HGNC:40610	https://www.genenames.org/data/gene-symbol-report/#!/hgnc_id/HGNC:40610	RNA, long non-coding	Approved
gene	VPS9D1-AS1	VPS9D1 antisense RNA 1	HGNC:48915	https://www.genenames.org/data/gene-symbol-report/#!/hgnc_id/HGNC:48915	RNA, long non-coding	Approved
gene	VPS13A-AS1	VPS13A antisense RNA 1	HGNC:44167	https://www.genenames.org/data/gene-symbol-report/#!/hgnc_id/HGNC:44167	RNA, long non-coding	Approved
gene	VSIG10L-AS1	VSIG10L antisense RNA 1	HGNC:55282	https://www.genenames.org/data/gene-symbol-report/#!/hgnc_id/HGNC:55282	RNA, long non-coding	Approved
gene	WARS1-AS1	WARS1 antisense RNA 1	HGNC:58289	https://www.genenames.org/data/gene-symbol-report/#!/hgnc_id/HGNC:58289	RNA, long non-coding	Approved
gene	WARS2-AS1	WARS2 antisense RNA 1	HGNC:40612	https://www.genenames.org/data/gene-symbol-report/#!/hgnc_id/HGNC:40612	RNA, long non-coding	Approved
gene	WASF3-AS1	WASF3 antisense RNA 1	HGNC:39841	https://www.genenames.org/data/gene-symbol-report/#!/hgnc_id/HGNC:39841	RNA, long non-coding	Approved
gene	WASHC5-AS1	WASHC5 antisense RNA 1	HGNC:43440	https://www.genenames.org/data/gene-symbol-report/#!/hgnc_id/HGNC:43440	RNA, long non-coding	Approved
gene	WDFY3-AS1	WDFY3 antisense RNA 1	HGNC:40935	https://www.genenames.org/data/gene-symbol-report/#!/hgnc_id/HGNC:40935	RNA, long non-coding	Approved
gene	WDR81-AS1	WDR81 antisense RNA 1	HGNC:58142	https://www.genenames.org/data/gene-symbol-report/#!/hgnc_id/HGNC:58142	RNA, long non-coding	Approved
gene	WDR86-AS1	WDR86 antisense RNA 1	HGNC:41186	https://www.genenames.org/data/gene-symbol-report/#!/hgnc_id/HGNC:41186	RNA, long non-coding	Approved
gene	WEE2-AS1	WEE2 antisense RNA 1	HGNC:48669	https://www.genenames.org/data/gene-symbol-report/#!/hgnc_id/HGNC:48669	RNA, long non-coding	Approved
gene	WNT5A-AS1	WNT5A antisense RNA 1	HGNC:40616	https://www.genenames.org/data/gene-symbol-report/#!/hgnc_id/HGNC:40616	RNA, long non-coding	Approved
[truncated: 238 more rows]
